# Supplementary material for: A revision of the subgenus Dudaica Strand of the genus Drosophila Fallén, with descriptions of six new species (Diptera, Drosophilidae)
Source: Zookeys. 2018 Aug 9;(781):19–50. doi: 10.3897/zookeys.781.27354 (PMC6160860; doi:10.3897/zookeys.781.27354)
Supplement: XML Treatment for Subgenus Dudaica [file zookeys.781.27354-treatment1.xml]

<!DOCTYPE tp:taxon-treatment
  PUBLIC "-//TaxonX//DTD Taxonomic Treatment Publishing DTD v0 20100105//EN" "tax-treatment-NSO.dtd">
<tp:taxon-treatment xmlns:tp="http://www.plazi.org/taxpub"><tp:treatment-meta><kwd-group><label>Taxon classification</label><kwd><named-content xmlns:xlink="http://www.w3.org/1999/xlink" content-type="kingdom">Animalia</named-content></kwd><kwd><named-content xmlns:xlink="http://www.w3.org/1999/xlink" content-type="order">Diptera</named-content></kwd><kwd><named-content xmlns:xlink="http://www.w3.org/1999/xlink" content-type="family">Lauxaniidae</named-content></kwd></kwd-group><mixed-citation publication-type="journal"><person-group><name><surname>Katoh</surname><given-names>Takehiro K.</given-names></name><name><surname>Zhang</surname><given-names>Guang</given-names></name><name><surname>Toda</surname><given-names>Masanori J.</given-names></name><name><surname>Suwito</surname><given-names>Awit</given-names></name><name><surname>Gao</surname><given-names>Jian-Jun</given-names></name></person-group><article-title>A revision of the subgenus <tp:taxon-name><tp:taxon-name-part taxon-name-part-type="subgenus" reg="Dudaica">Dudaica</tp:taxon-name-part></tp:taxon-name> Strand of the genus <italic><tp:taxon-name><tp:taxon-name-part taxon-name-part-type="genus" reg="Drosophila">Drosophila</tp:taxon-name-part></tp:taxon-name></italic> Fallén, with descriptions of six new species (<tp:taxon-name><tp:taxon-name-part taxon-name-part-type="order">Diptera</tp:taxon-name-part></tp:taxon-name>, <tp:taxon-name><tp:taxon-name-part taxon-name-part-type="family">Drosophilidae</tp:taxon-name-part></tp:taxon-name>)</article-title><source>Zookeys</source><day>9</day><month>8</month><year>2018</year><volume>2018</volume><issue>781</issue><fpage>19</fpage><lpage>50</lpage><pub-id pub-id-type="doi">10.3897/zookeys.781.27354</pub-id></mixed-citation></tp:treatment-meta><tp:nomenclature><tp:taxon-name>
            <tp:taxon-name-part taxon-name-part-type="genus" reg="Drosophila"/>
            <tp:taxon-name-part taxon-name-part-type="infraspecific-rank">Subgenus</tp:taxon-name-part>
            <tp:taxon-name-part taxon-name-part-type="subgenus" reg="Dudaica">Dudaica</tp:taxon-name-part>
          </tp:taxon-name><tp:taxon-authority>Strand, 1943</tp:taxon-authority><tp:nomenclature-citation-list><tp:nomenclature-citation><tp:taxon-name>
                <tp:taxon-name-part taxon-name-part-type="subgenus" reg="Dudaica">Dudaica</tp:taxon-name-part>
              </tp:taxon-name><comment>Strand, 1943: 212. New name for <tp:taxon-name><tp:taxon-name-part taxon-name-part-type="genus" reg="Macropalpus">Macropalpus</tp:taxon-name-part></tp:taxon-name> Duda.</comment></tp:nomenclature-citation><tp:nomenclature-citation><tp:taxon-name>
                <tp:taxon-name-part taxon-name-part-type="genus" reg="Macropalpus">Macropalpus</tp:taxon-name-part>
              </tp:taxon-name><comment>Duda, 1926: 63. Type species: <tp:taxon-name><tp:taxon-name-part taxon-name-part-type="genus" reg="Drosophila">Drosophila</tp:taxon-name-part><tp:taxon-name-part taxon-name-part-type="species" reg="senilis">senilis</tp:taxon-name-part></tp:taxon-name> Duda, 1926. Preoccupied by <tp:taxon-name><tp:taxon-name-part taxon-name-part-type="genus" reg="Macropalpus">Macropalpus</tp:taxon-name-part></tp:taxon-name> Ratzeburg, 1844 (<tp:taxon-name><tp:taxon-name-part taxon-name-part-type="family">Braconidae</tp:taxon-name-part></tp:taxon-name>). Proposed as a subgenus.</comment></tp:nomenclature-citation></tp:nomenclature-citation-list></tp:nomenclature><tp:treatment-sec sec-type="diagnosis" id="SECID0EZHBG"><title>Diagnosis.</title><p>Head, scutum, and scutellum mostly milky white, contrasting with mostly dark brown thoracic pleura (Figures <xref ref-type="fig" rid="F2">2</xref>–<xref ref-type="fig" rid="F4">4</xref>). Scutellum large, more or less rounded apically in dorsal view (Figures <xref ref-type="fig" rid="F2">2</xref>, <xref ref-type="fig" rid="F3">3</xref>). Wing fuscous, somewhat wavy (Figures <xref ref-type="fig" rid="F2">2</xref>, <xref ref-type="fig" rid="F3">3</xref>).</p><fig id="F2" position="float" orientation="portrait"><label>Figure 2.</label><caption><p>Left lateral habitus, thorax, wing, and abdomen of <italic><tp:taxon-name><tp:taxon-name-part taxon-name-part-type="genus" reg="Drosophila"/><tp:taxon-name-part taxon-name-part-type="subgenus" reg="Dudaica">Dudaica</tp:taxon-name-part></tp:taxon-name></italic> species (part 1). <bold>A</bold><italic><tp:taxon-name><tp:taxon-name-part taxon-name-part-type="genus" reg="Dudaica"/><tp:taxon-name-part taxon-name-part-type="species" reg="malayana">malayana</tp:taxon-name-part></tp:taxon-name></italic> (Takada) (#03904) <bold>B</bold><italic><tp:taxon-name><tp:taxon-name-part taxon-name-part-type="genus" reg="Drosophila"/><tp:taxon-name-part taxon-name-part-type="species" reg="gracilipalpis">gracilipalpis</tp:taxon-name-part></tp:taxon-name></italic> sp. n. (paratype #03902) <bold>C</bold><italic><tp:taxon-name><tp:taxon-name-part taxon-name-part-type="genus" reg="Drosophila"/><tp:taxon-name-part taxon-name-part-type="species" reg="puberula">puberula</tp:taxon-name-part></tp:taxon-name></italic> sp. n. (holotype #03365) <bold>D</bold><italic><tp:taxon-name><tp:taxon-name-part taxon-name-part-type="genus" reg="Drosophila"/><tp:taxon-name-part taxon-name-part-type="species" reg="albipalpis">albipalpis</tp:taxon-name-part></tp:taxon-name></italic> (holotype #03908). Scale bars: 0.5 mm.</p></caption><graphic xmlns:xlink="http://www.w3.org/1999/xlink" xlink:href="zookeys-781-019-g002.jpg" position="float" orientation="portrait" xlink:type="simple" id="oo_221939.jpg"/></fig><fig id="F3" position="float" orientation="portrait"><label>Figure 3.</label><caption><p>Left lateral habitus, thorax, wing, and abdomen of <italic><tp:taxon-name><tp:taxon-name-part taxon-name-part-type="genus" reg="Drosophila"/><tp:taxon-name-part taxon-name-part-type="subgenus" reg="Dudaica">Dudaica</tp:taxon-name-part></tp:taxon-name></italic> species (part 2). <bold>A</bold><italic><tp:taxon-name><tp:taxon-name-part taxon-name-part-type="genus" reg="Drosophila"/><tp:taxon-name-part taxon-name-part-type="species" reg="qiongzhouensis">qiongzhouensis</tp:taxon-name-part></tp:taxon-name></italic> (holotype #03420) <bold>B</bold><italic><tp:taxon-name><tp:taxon-name-part taxon-name-part-type="genus" reg="Drosophila"/><tp:taxon-name-part taxon-name-part-type="species" reg="orthophallata">orthophallata</tp:taxon-name-part></tp:taxon-name></italic> sp. n. (holotype #00177) <bold>C</bold><italic><tp:taxon-name><tp:taxon-name-part taxon-name-part-type="genus" reg="Drosophila"/><tp:taxon-name-part taxon-name-part-type="species" reg="dissimilis">dissimilis</tp:taxon-name-part></tp:taxon-name></italic> (holotype #00430). Scale bars: 0.5 mm.</p></caption><graphic xmlns:xlink="http://www.w3.org/1999/xlink" xlink:href="zookeys-781-019-g003.jpg" position="float" orientation="portrait" xlink:type="simple" id="oo_221940.jpg"/></fig><fig id="F4" position="float" orientation="portrait"><label>Figure 4.</label><caption><p>Head (anterior view). <bold>A</bold><italic><tp:taxon-name><tp:taxon-name-part taxon-name-part-type="genus" reg="Drosophila"/><tp:taxon-name-part taxon-name-part-type="species" reg="malayana">malayana</tp:taxon-name-part></tp:taxon-name></italic> (Takada) (#03903) <bold>B</bold><italic><tp:taxon-name><tp:taxon-name-part taxon-name-part-type="genus" reg="Drosophila"/><tp:taxon-name-part taxon-name-part-type="species" reg="gracilipalpis">gracilipalpis</tp:taxon-name-part></tp:taxon-name></italic> sp. n. (paratype #00492) <bold>C</bold><italic><tp:taxon-name><tp:taxon-name-part taxon-name-part-type="genus" reg="Drosophila"/><tp:taxon-name-part taxon-name-part-type="species" reg="puberula">puberula</tp:taxon-name-part></tp:taxon-name></italic> sp. n. (paratype #03366) <bold>D</bold><italic><tp:taxon-name><tp:taxon-name-part taxon-name-part-type="genus" reg="Drosophila"/><tp:taxon-name-part taxon-name-part-type="species" reg="albipalpis">albipalpis</tp:taxon-name-part></tp:taxon-name></italic> sp. n. (holotype #03908) <bold>E</bold><italic><tp:taxon-name><tp:taxon-name-part taxon-name-part-type="genus" reg="Drosophila"/><tp:taxon-name-part taxon-name-part-type="species" reg="qiongzhouensis">qiongzhouensis</tp:taxon-name-part></tp:taxon-name></italic> sp. n. (paratype #03313) <bold>F</bold><italic><tp:taxon-name><tp:taxon-name-part taxon-name-part-type="genus" reg="Drosophila"/><tp:taxon-name-part taxon-name-part-type="species" reg="orthophallata">orthophallata</tp:taxon-name-part></tp:taxon-name></italic> sp. n. (paratype #03905) <bold>G</bold><italic><tp:taxon-name><tp:taxon-name-part taxon-name-part-type="genus" reg="Drosophila"/><tp:taxon-name-part taxon-name-part-type="species" reg="dissimilis">dissimilis</tp:taxon-name-part></tp:taxon-name></italic> sp. n. (holotype #00430). Abbreviation: plp = palpus. Scale bars: 0.5 mm.</p></caption><graphic xmlns:xlink="http://www.w3.org/1999/xlink" xlink:href="zookeys-781-019-g004.jpg" position="float" orientation="portrait" xlink:type="simple" id="oo_221941.jpg"/></fig></tp:treatment-sec><tp:treatment-sec sec-type="description" id="SECID0EUPBG"><title>Common characters.</title><p><italic>Head</italic> (Figures <xref ref-type="fig" rid="F2">2</xref>–<xref ref-type="fig" rid="F9">9</xref>): Eye red, with dense interfacetal setulae; longest axis of eye slightly oblique (nearly rectangular in <italic><tp:taxon-name><tp:taxon-name-part taxon-name-part-type="genus" reg="Drosophila"/><tp:taxon-name-part taxon-name-part-type="species" reg="dissimilis">dissimilis</tp:taxon-name-part></tp:taxon-name></italic> sp. n.) against body axis. Ocellar triangle convex; ocellar setae inserted outside triangle made by ocelli. Anterior reclinate orbital seta situated slightly before proclinate orbital seta or just lateral to it (between proclinate and posterior reclinate orbital setae in <italic><tp:taxon-name><tp:taxon-name-part taxon-name-part-type="genus" reg="Drosophila"/><tp:taxon-name-part taxon-name-part-type="species" reg="dissimilis">dissimilis</tp:taxon-name-part></tp:taxon-name></italic> sp. n.) (Figure <xref ref-type="fig" rid="F4">4</xref>). Pedicel dorsolaterally dark brown (Figure <xref ref-type="fig" rid="F4">4</xref>); first flagellomere pubescent; arista with 6–8 dorsal and 2–4 ventral branches in addition to terminal bifurcation; terminal bifurcation moderate. Facial carina high, broad. Gena anteriorly dark brown. Occiput ventrally dark brown. Postgena medially dark brown. Postocellar setae present (Figure <xref ref-type="fig" rid="F5">5</xref>). Supracervical setae tapered, thin, apically curved and slightly blunt (Figure <xref ref-type="fig" rid="F5">5</xref>). Cibarium not thickened on anterior margin in lateral view (slightly thickened in <italic><tp:taxon-name><tp:taxon-name-part taxon-name-part-type="genus" reg="Drosophila"/><tp:taxon-name-part taxon-name-part-type="species" reg="dissimilis">dissimilis</tp:taxon-name-part></tp:taxon-name></italic> sp. n.); anterior portion slightly dilated; anterolateral corners slightly protruded; dorsal wall pear-shaped, with posterior portion oval; anterior sensilla four, arranged in square; medial sensilla apically sharp, arranged in anteriorly slightly convergent rows; posterior sensilla apically blunt, arranged in anteriorly divergent rows (Figures <xref ref-type="fig" rid="F6">6</xref>, <xref ref-type="fig" rid="F7">7</xref>). Clypeus thick at median portion (except for <italic><tp:taxon-name><tp:taxon-name-part taxon-name-part-type="genus" reg="Drosophila"/><tp:taxon-name-part taxon-name-part-type="species" reg="dissimilis">dissimilis</tp:taxon-name-part></tp:taxon-name></italic> sp. n.) (Figures <xref ref-type="fig" rid="F6">6</xref>, <xref ref-type="fig" rid="F7">7</xref>). Palpus distinctly large, long and broad (Figures <xref ref-type="fig" rid="F4">4</xref>, <xref ref-type="fig" rid="F9">9</xref>) (except for <italic><tp:taxon-name><tp:taxon-name-part taxon-name-part-type="genus" reg="Drosophila"/><tp:taxon-name-part taxon-name-part-type="species" reg="dissimilis">dissimilis</tp:taxon-name-part></tp:taxon-name></italic> sp. n.), pubescent, setigerous, distally flat (except for <italic><tp:taxon-name><tp:taxon-name-part taxon-name-part-type="genus" reg="Drosophila"/><tp:taxon-name-part taxon-name-part-type="species" reg="dissimilis">dissimilis</tp:taxon-name-part></tp:taxon-name></italic> sp. n.) (Figures <xref ref-type="fig" rid="F9">9</xref>). Prementum dark brown, swollen at the distal end in lateral view (Figure <xref ref-type="fig" rid="F8">8</xref>). Labellum with five pseudotracheae per side.</p><fig id="F5" position="float" orientation="portrait"><label>Figure 5.</label><caption><p>Postocciput (caudal view). <bold>A</bold><italic><tp:taxon-name><tp:taxon-name-part taxon-name-part-type="genus" reg="Drosophila"/><tp:taxon-name-part taxon-name-part-type="species" reg="malayana">malayana</tp:taxon-name-part></tp:taxon-name></italic> (Takada) (#03903) <bold>B</bold><italic><tp:taxon-name><tp:taxon-name-part taxon-name-part-type="genus" reg="Drosophila"/><tp:taxon-name-part taxon-name-part-type="species" reg="gracilipalpis">gracilipalpis</tp:taxon-name-part></tp:taxon-name></italic> sp. n. (paratype #00492) <bold>C</bold><italic><tp:taxon-name><tp:taxon-name-part taxon-name-part-type="genus" reg="Drosophila"/><tp:taxon-name-part taxon-name-part-type="species" reg="puberula">puberula</tp:taxon-name-part></tp:taxon-name></italic> sp. n. (paratype #03366) <bold>D</bold><italic><tp:taxon-name><tp:taxon-name-part taxon-name-part-type="genus" reg="Drosophila"/><tp:taxon-name-part taxon-name-part-type="species" reg="albipalpis">albipalpis</tp:taxon-name-part></tp:taxon-name></italic> sp. n. (holotype #03908) <bold>E</bold><italic><tp:taxon-name><tp:taxon-name-part taxon-name-part-type="genus" reg="Drosophila"/><tp:taxon-name-part taxon-name-part-type="species" reg="qiongzhouensis">qiongzhouensis</tp:taxon-name-part></tp:taxon-name></italic> sp. n. (paratype #03313) <bold>F</bold><italic><tp:taxon-name><tp:taxon-name-part taxon-name-part-type="genus" reg="Drosophila"/><tp:taxon-name-part taxon-name-part-type="species" reg="orthophallata">orthophallata</tp:taxon-name-part></tp:taxon-name></italic> sp. n. (paratype #03905) <bold>G</bold><italic><tp:taxon-name><tp:taxon-name-part taxon-name-part-type="genus" reg="Drosophila"/><tp:taxon-name-part taxon-name-part-type="species" reg="dissimilis">dissimilis</tp:taxon-name-part></tp:taxon-name></italic> sp. n. (holotype #00430). Abbreviations: poc s = postocellar setae, spc s = supracervical setae. Scale bars: 0.1 mm.</p></caption><graphic xmlns:xlink="http://www.w3.org/1999/xlink" xlink:href="zookeys-781-019-g005.jpg" position="float" orientation="portrait" xlink:type="simple" id="oo_221942.jpg"/></fig><fig id="F6" position="float" orientation="portrait"><label>Figure 6.</label><caption><p>Cibarium of <italic><tp:taxon-name><tp:taxon-name-part taxon-name-part-type="genus" reg="Drosophila"/><tp:taxon-name-part taxon-name-part-type="subgenus" reg="Dudaica">Dudaica</tp:taxon-name-part></tp:taxon-name></italic> species (part 1; dorsal and lateral views). <bold>A</bold><italic><tp:taxon-name><tp:taxon-name-part taxon-name-part-type="genus" reg="Dudaica"/><tp:taxon-name-part taxon-name-part-type="species" reg="malayana">malayana</tp:taxon-name-part></tp:taxon-name></italic> (Takada) (#03903) <bold>B</bold><italic><tp:taxon-name><tp:taxon-name-part taxon-name-part-type="genus" reg="Drosophila"/><tp:taxon-name-part taxon-name-part-type="species" reg="gracilipalpis">gracilipalpis</tp:taxon-name-part></tp:taxon-name></italic> sp. n. (paratype #00492) <bold>C</bold><italic><tp:taxon-name><tp:taxon-name-part taxon-name-part-type="genus" reg="Drosophila"/><tp:taxon-name-part taxon-name-part-type="species" reg="puberula">puberula</tp:taxon-name-part></tp:taxon-name></italic> sp. n. (paratype #03366) <bold>D</bold><italic><tp:taxon-name><tp:taxon-name-part taxon-name-part-type="genus" reg="Drosophila"/><tp:taxon-name-part taxon-name-part-type="species" reg="albipalpis">albipalpis</tp:taxon-name-part></tp:taxon-name></italic> sp. n. (holotype #03908). Abbreviations: cly = clypeus, m s = medial sensilla, p s = posterior sensilla. Scale bars: 0.1 mm.</p></caption><graphic xmlns:xlink="http://www.w3.org/1999/xlink" xlink:href="zookeys-781-019-g006.jpg" position="float" orientation="portrait" xlink:type="simple" id="oo_221943.jpg"/></fig><fig id="F7" position="float" orientation="portrait"><label>Figure 7.</label><caption><p>Cibarium of <italic><tp:taxon-name><tp:taxon-name-part taxon-name-part-type="genus" reg="Drosophila"/><tp:taxon-name-part taxon-name-part-type="subgenus" reg="Dudaica">Dudaica</tp:taxon-name-part></tp:taxon-name></italic> species (part 2). <bold>A</bold><italic><tp:taxon-name><tp:taxon-name-part taxon-name-part-type="genus" reg="Drosophila"/><tp:taxon-name-part taxon-name-part-type="species" reg="qiongzhouensis">qiongzhouensis</tp:taxon-name-part></tp:taxon-name></italic> sp. n. (paratype #03313) <bold>B</bold><italic><tp:taxon-name><tp:taxon-name-part taxon-name-part-type="genus" reg="Drosophila"/><tp:taxon-name-part taxon-name-part-type="species" reg="orthophallata">orthophallata</tp:taxon-name-part></tp:taxon-name></italic> sp. n. (paratype #03905) <bold>C</bold><italic><tp:taxon-name><tp:taxon-name-part taxon-name-part-type="genus" reg="Drosophila"/><tp:taxon-name-part taxon-name-part-type="species" reg="dissimilis">dissimilis</tp:taxon-name-part></tp:taxon-name></italic> (holotype #00430). Scale bars: 0.1 mm.</p></caption><graphic xmlns:xlink="http://www.w3.org/1999/xlink" xlink:href="zookeys-781-019-g007.jpg" position="float" orientation="portrait" xlink:type="simple" id="oo_221944.jpg"/></fig><fig id="F8" position="float" orientation="portrait"><label>Figure 8.</label><caption><p>Prementum (ventral and lateral views). <bold>A</bold><italic><tp:taxon-name><tp:taxon-name-part taxon-name-part-type="genus" reg="Drosophila"/><tp:taxon-name-part taxon-name-part-type="species" reg="malayana">malayana</tp:taxon-name-part></tp:taxon-name></italic> (Takada) (#03903) <bold>B</bold><italic><tp:taxon-name><tp:taxon-name-part taxon-name-part-type="genus" reg="Drosophila"/><tp:taxon-name-part taxon-name-part-type="species" reg="gracilipalpis">gracilipalpis</tp:taxon-name-part></tp:taxon-name></italic> sp. n. (paratype #00492) <bold>C</bold><italic><tp:taxon-name><tp:taxon-name-part taxon-name-part-type="genus" reg="Drosophila"/><tp:taxon-name-part taxon-name-part-type="species" reg="puberula">puberula</tp:taxon-name-part></tp:taxon-name></italic> sp. n. (paratype #03366) <bold>D</bold><italic><tp:taxon-name><tp:taxon-name-part taxon-name-part-type="genus" reg="Drosophila"/><tp:taxon-name-part taxon-name-part-type="species" reg="albipalpis">albipalpis</tp:taxon-name-part></tp:taxon-name></italic> sp. n. (holotype #03908) <bold>E</bold><italic><tp:taxon-name><tp:taxon-name-part taxon-name-part-type="genus" reg="Drosophila"/><tp:taxon-name-part taxon-name-part-type="species" reg="qiongzhouensis">qiongzhouensis</tp:taxon-name-part></tp:taxon-name></italic> sp. n. (paratype #03313) <bold>F</bold><italic><tp:taxon-name><tp:taxon-name-part taxon-name-part-type="genus" reg="Drosophila"/><tp:taxon-name-part taxon-name-part-type="species" reg="orthophallata">orthophallata</tp:taxon-name-part></tp:taxon-name></italic> sp. n. (paratype #03905) <bold>G</bold><italic><tp:taxon-name><tp:taxon-name-part taxon-name-part-type="genus" reg="Drosophila"/><tp:taxon-name-part taxon-name-part-type="species" reg="dissimilis">dissimilis</tp:taxon-name-part></tp:taxon-name></italic> sp. n. (holotype #00430). Scale bars: 0.1 mm.</p></caption><graphic xmlns:xlink="http://www.w3.org/1999/xlink" xlink:href="zookeys-781-019-g008.jpg" position="float" orientation="portrait" xlink:type="simple" id="oo_221945.jpg"/></fig><fig id="F9" position="float" orientation="portrait"><label>Figure 9.</label><caption><p>Palpus (lateral and dorsal views; only A is photographed at right side and flipped horizontally). <bold>A</bold><italic><tp:taxon-name><tp:taxon-name-part taxon-name-part-type="genus" reg="Drosophila"/><tp:taxon-name-part taxon-name-part-type="species" reg="malayana">malayana</tp:taxon-name-part></tp:taxon-name></italic> (Takada) (#03903) <bold>B</bold><italic><tp:taxon-name><tp:taxon-name-part taxon-name-part-type="genus" reg="Drosophila"/><tp:taxon-name-part taxon-name-part-type="species" reg="gracilipalpis">gracilipalpis</tp:taxon-name-part></tp:taxon-name></italic> sp. n. (paratype #00492) <bold>C</bold><italic><tp:taxon-name><tp:taxon-name-part taxon-name-part-type="genus" reg="Drosophila"/><tp:taxon-name-part taxon-name-part-type="species" reg="puberula">puberula</tp:taxon-name-part></tp:taxon-name></italic> sp. n. (paratype #03366) <bold>D</bold><italic><tp:taxon-name><tp:taxon-name-part taxon-name-part-type="genus" reg="Drosophila"/><tp:taxon-name-part taxon-name-part-type="species" reg="albipalpis">albipalpis</tp:taxon-name-part></tp:taxon-name></italic> sp. n. (holotype #03908) <bold>E</bold><italic><tp:taxon-name><tp:taxon-name-part taxon-name-part-type="genus" reg="Drosophila"/><tp:taxon-name-part taxon-name-part-type="species" reg="qiongzhouensis">qiongzhouensis</tp:taxon-name-part></tp:taxon-name></italic> sp. n. (paratype #03313) <bold>F</bold><italic><tp:taxon-name><tp:taxon-name-part taxon-name-part-type="genus" reg="Drosophila"/><tp:taxon-name-part taxon-name-part-type="species" reg="orthophallata">orthophallata</tp:taxon-name-part></tp:taxon-name></italic> sp. n. (paratype #03905) <bold>G</bold><italic><tp:taxon-name><tp:taxon-name-part taxon-name-part-type="genus" reg="Drosophila"/><tp:taxon-name-part taxon-name-part-type="species" reg="dissimilis">dissimilis</tp:taxon-name-part></tp:taxon-name></italic> sp. n. (holotype #00430). Scale bars: 0.1 mm.</p></caption><graphic xmlns:xlink="http://www.w3.org/1999/xlink" xlink:href="zookeys-781-019-g009.jpg" position="float" orientation="portrait" xlink:type="simple" id="oo_221946.jpg"/></fig><p><italic>Thorax</italic> (Figures <xref ref-type="fig" rid="F2">2</xref>, <xref ref-type="fig" rid="F3">3</xref>): Postpronotal lobe with 1–3 prominent (lowermost the longest) and 0–4 short setae. Scutum narrowly dark brown along anteromost margin. Thoracic pleura mostly covered with broad, dark brown, more or less blurry, longitudinal stripes (except for <italic><tp:taxon-name><tp:taxon-name-part taxon-name-part-type="genus" reg="Drosophila"/><tp:taxon-name-part taxon-name-part-type="species" reg="dissimilis">dissimilis</tp:taxon-name-part></tp:taxon-name></italic> sp. n.). Basal scutellar setae divergent; apical scutellar setae cruciate. Acrostichal setulae in six, somewhat regular rows. Mid katepisternal seta much shorter than anterior and posterior ones, but distinct from setulae in row below it; caudoventral corner of katepisternum with one long, prominent seta.</p><p><italic>Wing</italic> (Figures <xref ref-type="fig" rid="F2">2</xref>, <xref ref-type="fig" rid="F3">3</xref>) pale grayish yellow to grayish yellow, elliptic, rounded distally (not so elliptic in <italic><tp:taxon-name><tp:taxon-name-part taxon-name-part-type="genus" reg="Drosophila"/><tp:taxon-name-part taxon-name-part-type="species" reg="dissimilis">dissimilis</tp:taxon-name-part></tp:taxon-name></italic> sp. n.), wrinkled especially at basal portion of R<sub>4+5</sub>; longitudinal veins brown except for R<sub>2+3</sub> (pale brown), basal section of M<sub>1</sub> (dark brown), and CuA<sub>1</sub> (dark brown) (except for <italic><tp:taxon-name><tp:taxon-name-part taxon-name-part-type="genus" reg="Drosophila"/><tp:taxon-name-part taxon-name-part-type="species" reg="dissimilis">dissimilis</tp:taxon-name-part></tp:taxon-name></italic> sp. n.); crossveins shaded at r-m and dm-cu; C<sub>1</sub> setae two, subequal; R<sub>2+3</sub> distally slightly curved to costa; R<sub>4+5</sub> basally diverged from M<sub>1</sub>, distally nearly parallel with M<sub>1</sub>; M<sub>1</sub> more or less sinuate; A<sub>1</sub> well developed, as stout as other veins. Halter entirely grayish yellow to grayish brown.</p><p><italic>Legs</italic> (Figures <xref ref-type="fig" rid="F2">2</xref>, <xref ref-type="fig" rid="F3">3</xref>, <xref ref-type="fig" rid="F10">10A</xref>, <xref ref-type="fig" rid="F11">11A</xref>) pale grayish yellow to grayish brown. Preapical dorsal setae present on tibiae of all legs; apical setae present on fore- and mid-leg tibiae. Foreleg first tarsomere with one subproximal and one apical, short, black spines.</p><fig id="F10" position="float" orientation="portrait"><label>Figure 10.</label><caption><p><tp:taxon-name><tp:taxon-name-part taxon-name-part-type="genus" reg="Drosophila">Drosophila</tp:taxon-name-part> (<tp:taxon-name-part taxon-name-part-type="subgenus" reg="Dudaica">Dudaica</tp:taxon-name-part>) <tp:taxon-name-part taxon-name-part-type="species" reg="malayana">malayana</tp:taxon-name-part></tp:taxon-name> (Takada) (<bold>A, K</bold> #03903 <bold>B–J</bold> #03904 <bold>L–N</bold> female specimen). <bold>A</bold> tibia of right foreleg (apical setae indicated with red arrowheads; ventral view) <bold>B, C</bold> periphallic organs (caudal and caudolateral view, respectively) <bold>D</bold> surstyli (caudoventral view) <bold>E</bold> surstylus and epandrial ventral lobe (caudolateral view) <bold>F</bold> tenth sternite and ventral protrusions of cerci (ventral view) <bold>G–I</bold> phallic organs (ventral, ventrolateral, and lateral view, respectively) <bold>J</bold> pubescence on caudolateral lobe of hypandrium (indicated with red arrowhead; caudoventral view) <bold>K</bold> sensilla (indicated with red arrowheads) and apical portion of parameres (ventral view) <bold>L, M</bold> oviscapt (lateral and ventral view, respectively) <bold>N</bold> spermatheca. Abbreviations: aed = aedeagus, aed a = aedeagal apodeme, cerc = cercus, epand = epandrium, hypd = hypandrium, pm = paramere, sur = surstylus. Scale bars: 0.1 mm.</p></caption><graphic xmlns:xlink="http://www.w3.org/1999/xlink" xlink:href="zookeys-781-019-g010.jpg" position="float" orientation="portrait" xlink:type="simple" id="oo_221947.jpg"/></fig><fig id="F11" position="float" orientation="portrait"><label>Figure 11.</label><caption><p><tp:taxon-name><tp:taxon-name-part taxon-name-part-type="genus" reg="Drosophila">Drosophila</tp:taxon-name-part> (<tp:taxon-name-part taxon-name-part-type="subgenus" reg="Dudaica">Dudaica</tp:taxon-name-part>) <tp:taxon-name-part taxon-name-part-type="species" reg="gracilipalpis">gracilipalpis</tp:taxon-name-part></tp:taxon-name> sp. n. (<bold>A, M–O</bold> paratype #00492 <bold>B–K</bold> paratype #03902 <bold>L</bold> paratype #00491). <bold>A</bold> tibia of right foreleg (apical seta indicated with red arrowhead; ventral view) <bold>B, C</bold> periphallic organs (caudal and caudolateral view, respectively) <bold>D</bold> surstyli (caudoventral view) <bold>E</bold> surstylus and epandrial ventral lobe (caudolateral view) <bold>F</bold> tenth sternite and ventral protrusions of cerci (ventral view) <bold>G–I</bold> phallic organs (ventral, ventrolateral, and lateral view, respectively) <bold>J</bold> pubescence on caudolateral lobe of hypandrium (indicated with red arrowhead; caudoventral view) <bold>K, L</bold> sensilla (indicated with red arrowheads) and apical portion of parameres (ventral view; Indonesian and Chinese specimen, respectively) <bold>M, N</bold> oviscapt (lateral and ventral view, respectively) <bold>O</bold> spermatheca. Scale bars: 0.1 mm.</p></caption><graphic xmlns:xlink="http://www.w3.org/1999/xlink" xlink:href="zookeys-781-019-g011.jpg" position="float" orientation="portrait" xlink:type="simple" id="oo_221948.jpg"/></fig><p><italic>Abdomen</italic> (Figures <xref ref-type="fig" rid="F2">2</xref>, <xref ref-type="fig" rid="F3">3</xref>): Tergite 1 nearly entirely dark brown, 2 to 6 pale yellow, each with anterior and caudal dark brown bands; anterior bands medially sometimes interrupted; caudal bands medially and laterally extended anteriad (except for <italic><tp:taxon-name><tp:taxon-name-part taxon-name-part-type="genus" reg="Drosophila"/><tp:taxon-name-part taxon-name-part-type="species" reg="dissimilis">dissimilis</tp:taxon-name-part></tp:taxon-name></italic> sp. n.). Female tergite 7 nearly entirely pale yellow. Sternites somewhat quadrate, grayish brown to dark brown.</p><p><italic>Male terminalia</italic> (Figures <xref ref-type="fig" rid="F10">10B–K</xref>, <xref ref-type="fig" rid="F11">11B–L</xref>, <xref ref-type="fig" rid="F12">12A–K</xref>, <xref ref-type="fig" rid="F13">13</xref>, <xref ref-type="fig" rid="F14">14A–K</xref>, <xref ref-type="fig" rid="F15">15A–H</xref>, <xref ref-type="fig" rid="F16">16</xref>): Epandrium pale brown, pubescent except for anterior sub-dorsal to -ventral margin, ventrally narrowed, ventroapically rounded, with setae on caudodorsal and ventral portions; lobe-like apodeme present anterosubdorsally. Cercus dark brown, nearly entirely pubescent, separated from epandrium, caudoventrally with distinct process (except for <italic><tp:taxon-name><tp:taxon-name-part taxon-name-part-type="genus" reg="Drosophila"/><tp:taxon-name-part taxon-name-part-type="species" reg="senilis">senilis</tp:taxon-name-part></tp:taxon-name></italic> and <italic><tp:taxon-name><tp:taxon-name-part taxon-name-part-type="genus" reg="Drosophila"/><tp:taxon-name-part taxon-name-part-type="species" reg="dissimilis">dissimilis</tp:taxon-name-part></tp:taxon-name></italic> sp. n.). Surstylus more or less quadrangular; dorsoproximal portion broadly fused to epandrium, with sclerotized ridge connecting epandrium and surstylus (except for <italic><tp:taxon-name><tp:taxon-name-part taxon-name-part-type="genus" reg="Drosophila"/><tp:taxon-name-part taxon-name-part-type="species" reg="dissimilis">dissimilis</tp:taxon-name-part></tp:taxon-name></italic> sp. n.); outer surface not pubescent, anterosubmedially concaved; caudal margin with a slightly sinuate row of peg-like, apically more or less roundish prensisetae decreasing in size ventrally; ventral portion with apically pointed spines on either inner or outer surface: spines on inner, subventral surface longer, somewhat curved upwards. Tenth sternite pale brown, moderately sclerotized, anteromedially wrinkled (flat in <italic><tp:taxon-name><tp:taxon-name-part taxon-name-part-type="genus" reg="Drosophila"/><tp:taxon-name-part taxon-name-part-type="species" reg="dissimilis">dissimilis</tp:taxon-name-part></tp:taxon-name></italic> sp. n.). Hypandrium narrowly triangular (except for <italic><tp:taxon-name><tp:taxon-name-part taxon-name-part-type="genus" reg="Drosophila"/><tp:taxon-name-part taxon-name-part-type="species" reg="orthophallata">orthophallata</tp:taxon-name-part></tp:taxon-name></italic> sp. n. and <italic><tp:taxon-name><tp:taxon-name-part taxon-name-part-type="genus" reg="Drosophila"/><tp:taxon-name-part taxon-name-part-type="species" reg="dissimilis">dissimilis</tp:taxon-name-part></tp:taxon-name></italic> sp. n.), anteriorly with narrow, well developed apodeme, not pubescent (except for <italic><tp:taxon-name><tp:taxon-name-part taxon-name-part-type="genus" reg="Drosophila"/><tp:taxon-name-part taxon-name-part-type="species" reg="malayana">malayana</tp:taxon-name-part></tp:taxon-name></italic>, <italic><tp:taxon-name><tp:taxon-name-part taxon-name-part-type="genus" reg="Drosophila"/><tp:taxon-name-part taxon-name-part-type="species" reg="gracilipalpis">gracilipalpis</tp:taxon-name-part></tp:taxon-name></italic> sp. n., and <italic><tp:taxon-name><tp:taxon-name-part taxon-name-part-type="genus" reg="Drosophila"/><tp:taxon-name-part taxon-name-part-type="species" reg="puberula">puberula</tp:taxon-name-part></tp:taxon-name></italic> sp. n.), caudolaterally with a pair of somewhat expanded lobes; a pair of paramedian setae present on the portion fused to paramere. Paramere elongated, apically rounded in ventral view (except for <italic><tp:taxon-name><tp:taxon-name-part taxon-name-part-type="genus" reg="Drosophila"/><tp:taxon-name-part taxon-name-part-type="species" reg="puberula">puberula</tp:taxon-name-part></tp:taxon-name></italic> sp. n.), ventrosubapically with 1–2 sensilla (three in <italic><tp:taxon-name><tp:taxon-name-part taxon-name-part-type="genus" reg="Drosophila"/><tp:taxon-name-part taxon-name-part-type="species" reg="dissimilis">dissimilis</tp:taxon-name-part></tp:taxon-name></italic> sp. n.), basally fused to aedeagus, ventrally fused to hypandrium. Aedeagus rod-like, fused to aedeagal apodeme, pale brown to brown, apically darker, slightly curved dorsad (straight in <italic><tp:taxon-name><tp:taxon-name-part taxon-name-part-type="genus" reg="Drosophila"/><tp:taxon-name-part taxon-name-part-type="species" reg="orthophallata">orthophallata</tp:taxon-name-part></tp:taxon-name></italic> sp. n.); aedeagal guide and basal processes absent; apodeme anteriorly expanded in lateral view, shorter than aedeagus.</p><fig id="F12" position="float" orientation="portrait"><label>Figure 12.</label><caption><p><tp:taxon-name><tp:taxon-name-part taxon-name-part-type="genus" reg="Drosophila">Drosophila</tp:taxon-name-part> (<tp:taxon-name-part taxon-name-part-type="subgenus" reg="Dudaica">Dudaica</tp:taxon-name-part>) <tp:taxon-name-part taxon-name-part-type="species" reg="puberula">puberula</tp:taxon-name-part></tp:taxon-name> sp. n. (<bold>A–J</bold> paratype #03366; <bold>K</bold> holotype #03365 <bold>L–M</bold> paratype #03426). <bold>A, B</bold> periphallic organs (caudal and caudolateral view, respectively) <bold>C</bold> surstyli (caudoventral view) <bold>D</bold> surstylus and epandrial ventral lobe (caudolateral view) <bold>E</bold> tenth sternite and ventral protrusions of cerci (ventral view) <bold>F–H</bold> phallic organs (ventral, ventrolateral, and lateral view, respectively) <bold>I, J</bold> pubescence (indicated with red arrowheads) and apical portion of parameres (ventrolateral and lateral view, respectively) <bold>K</bold> sensillum (indicated with red arrowhead) and apical portion of parameres (ventral view) <bold>L, M</bold> oviscapt (lateral and ventral view, respectively) <bold>N</bold> spermatheca. Scale bars: 0.1 mm.</p></caption><graphic xmlns:xlink="http://www.w3.org/1999/xlink" xlink:href="zookeys-781-019-g012.jpg" position="float" orientation="portrait" xlink:type="simple" id="oo_221949.jpg"/></fig><fig id="F13" position="float" orientation="portrait"><label>Figure 13.</label><caption><p><tp:taxon-name><tp:taxon-name-part taxon-name-part-type="genus" reg="Drosophila">Drosophila</tp:taxon-name-part> (<tp:taxon-name-part taxon-name-part-type="subgenus" reg="Dudaica">Dudaica</tp:taxon-name-part>) <tp:taxon-name-part taxon-name-part-type="species" reg="albipalpis">albipalpis</tp:taxon-name-part></tp:taxon-name> sp. n. (<bold>A–K</bold> holotype #03908). <bold>A, B</bold> periphallic organs (caudal and caudolateral view, respectively) <bold>C</bold> surstyli (caudoventral view) <bold>D</bold> surstylus and epandrial ventral lobe (caudolateral view) <bold>E</bold> tenth sternite and ventral protrusions of cerci (ventral view) <bold>F–H</bold> phallic organs (ventral, ventrolateral, and lateral view, respectively) <bold>I</bold> apical portion of aedeagus with fine serrations (indicated with red arrowhead; ventrolateral view) <bold>J, K</bold> sensilla (indicated with red arrowheads) and apical portion of parameres (ventral and lateral view, respectively). Scale bars: 0.1 mm.</p></caption><graphic xmlns:xlink="http://www.w3.org/1999/xlink" xlink:href="zookeys-781-019-g013.jpg" position="float" orientation="portrait" xlink:type="simple" id="oo_221950.jpg"/></fig><fig id="F14" position="float" orientation="portrait"><label>Figure 14.</label><caption><p><tp:taxon-name><tp:taxon-name-part taxon-name-part-type="genus" reg="Drosophila">Drosophila</tp:taxon-name-part> (<tp:taxon-name-part taxon-name-part-type="subgenus" reg="Dudaica">Dudaica</tp:taxon-name-part>) <tp:taxon-name-part taxon-name-part-type="species" reg="qiongzhouensis">qiongzhouensis</tp:taxon-name-part></tp:taxon-name> sp. n. (<bold>A–K</bold> paratype #03418 <bold>L–N</bold> paratype #03313). <bold>A, B</bold> periphallic organs (caudal and caudolateral view, respectively) <bold>C</bold> surstyli (caudoventral view) <bold>D</bold> surstylus and epandrial ventral lobe (caudolateral view) <bold>E</bold> tenth sternite and ventral protrusions of cerci (ventral view) <bold>F–H</bold> phallic organs (ventral, ventrolateral, and lateral view, respectively) <bold>I</bold> apical portion of aedeagus with fine serrations (indicated with red arrowhead; ventrolateral view) <bold>J, K</bold> sensilla (indicated with red arrowheads) and/or apical portion of parameres (ventral and lateral view, respectively) <bold>L, M</bold> oviscapt (lateral and ventral view, respectively) <bold>N</bold> spermatheca. Scale bars: 0.1 mm.</p></caption><graphic xmlns:xlink="http://www.w3.org/1999/xlink" xlink:href="zookeys-781-019-g014.jpg" position="float" orientation="portrait" xlink:type="simple" id="oo_221951.jpg"/></fig><fig id="F15" position="float" orientation="portrait"><label>Figure 15.</label><caption><p><tp:taxon-name><tp:taxon-name-part taxon-name-part-type="genus" reg="Drosophila">Drosophila</tp:taxon-name-part> (<tp:taxon-name-part taxon-name-part-type="subgenus" reg="Dudaica">Dudaica</tp:taxon-name-part>) <tp:taxon-name-part taxon-name-part-type="species" reg="orthophallata">orthophallata</tp:taxon-name-part></tp:taxon-name> sp. n. (<bold>A–H</bold> holotype #00177 <bold>I, J</bold> paratype #03906). <bold>A, B</bold> periphallic organs (caudal and caudolateral view, respectively) <bold>C</bold> surstyli, tenth sternite, and ventral protrusions of cerci (ventral view) <bold>D</bold> epandrial ventral lobe (caudolateral view) <bold>E–G</bold> phallic organs (ventral, ventrolateral, and lateral view, respectively) <bold>H</bold> sensilla (indicated with red arrowheads) and apical portion of parameres (ventral view) <bold>I, J</bold> oviscapt (lateral and ventral view, respectively). Scale bars: 0.1 mm.</p></caption><graphic xmlns:xlink="http://www.w3.org/1999/xlink" xlink:href="zookeys-781-019-g015.jpg" position="float" orientation="portrait" xlink:type="simple" id="oo_221952.jpg"/></fig><fig id="F16" position="float" orientation="portrait"><label>Figure 16.</label><caption><p><tp:taxon-name><tp:taxon-name-part taxon-name-part-type="genus" reg="Drosophila">Drosophila</tp:taxon-name-part> (<tp:taxon-name-part taxon-name-part-type="subgenus" reg="Dudaica">Dudaica</tp:taxon-name-part>) <tp:taxon-name-part taxon-name-part-type="species" reg="dissimilis">dissimilis</tp:taxon-name-part></tp:taxon-name> sp. n. (<bold>A–J</bold> holotype #00430). <bold>A, B</bold> periphallic organs (caudal and caudolateral view, respectively) <bold>C</bold> surstyli (caudoventral view) <bold>D</bold> surstylus and epandrial ventral lobe (caudolateral view) <bold>E</bold> tenth sternite (ventral view) <bold>F–H</bold> phallic organs (ventral, ventrolateral, and lateral view, respectively) <bold>I, J</bold> sensilla (indicated with red arrowheads) and apical portion of parameres (ventral and lateral view, respectively). Scale bars: 0.1 mm.</p></caption><graphic xmlns:xlink="http://www.w3.org/1999/xlink" xlink:href="zookeys-781-019-g016.jpg" position="float" orientation="portrait" xlink:type="simple" id="oo_221953.jpg"/></fig><p><italic>Female terminalia</italic> (Figures <xref ref-type="fig" rid="F10">10L–N</xref>, <xref ref-type="fig" rid="F11">11M–O</xref>, <xref ref-type="fig" rid="F12">12L–N</xref>, <xref ref-type="fig" rid="F14">14L–N</xref>, <xref ref-type="fig" rid="F15">15I, J</xref>): Tergite 8 pale brown, pubescent dorsally to caudolaterally. Epiproct dark brown, entirely pubescent. Hypoproct dark brown, laterally pubescent. Sternite 7 grayish brown, caudally darker, caudomedially deeply notched, nearly entirely pubescent; setae on caudal portion rather long. Oviscapt valve with stout lateral and marginal ovisensilla increasing in size posteriad; apical ovisensillum stout and the largest, bent outwards. Spermathecal capsule pale brown, spherical.</p></tp:treatment-sec><tp:treatment-sec sec-type="Included species" id="SECID0EDUAI"><title>Included species.</title><p><italic><tp:taxon-name><tp:taxon-name-part taxon-name-part-type="genus" reg="Drosophila"/><tp:taxon-name-part taxon-name-part-type="species" reg="senilis">senilis</tp:taxon-name-part></tp:taxon-name></italic> Duda, <italic><tp:taxon-name><tp:taxon-name-part taxon-name-part-type="genus" reg="Drosophila"/><tp:taxon-name-part taxon-name-part-type="species" reg="malayana">malayana</tp:taxon-name-part></tp:taxon-name></italic> (Takada), <italic><tp:taxon-name><tp:taxon-name-part taxon-name-part-type="genus" reg="Drosophila"/><tp:taxon-name-part taxon-name-part-type="species" reg="gracilipalpis">gracilipalpis</tp:taxon-name-part></tp:taxon-name></italic> Katoh &amp; Gao, sp. n., <italic><tp:taxon-name><tp:taxon-name-part taxon-name-part-type="genus" reg="Drosophila"/><tp:taxon-name-part taxon-name-part-type="species" reg="puberula">puberula</tp:taxon-name-part></tp:taxon-name></italic> Katoh &amp; Gao, sp. n., <italic><tp:taxon-name><tp:taxon-name-part taxon-name-part-type="genus" reg="Drosophila"/><tp:taxon-name-part taxon-name-part-type="species" reg="albipalpis">albipalpis</tp:taxon-name-part></tp:taxon-name></italic> Katoh, Toda &amp; Gao, sp. n., <italic><tp:taxon-name><tp:taxon-name-part taxon-name-part-type="genus" reg="Drosophila"/><tp:taxon-name-part taxon-name-part-type="species" reg="qiongzhouensis">qiongzhouensis</tp:taxon-name-part></tp:taxon-name></italic> Katoh &amp; Gao, sp. n., <italic><tp:taxon-name><tp:taxon-name-part taxon-name-part-type="genus" reg="Drosophila"/><tp:taxon-name-part taxon-name-part-type="species" reg="orthophallata">orthophallata</tp:taxon-name-part></tp:taxon-name></italic> Katoh, Toda &amp; Gao, sp. n., and <italic><tp:taxon-name><tp:taxon-name-part taxon-name-part-type="genus" reg="Drosophila"/><tp:taxon-name-part taxon-name-part-type="species" reg="dissimilis">dissimilis</tp:taxon-name-part></tp:taxon-name></italic> Katoh &amp; Gao, sp. n.</p><sec sec-type="Key to the species" id="SECID0EZWAI"><title>Key to the species</title><p>In this key, not only morphological characters but also the selected “pure” diagnostic nucleotide sites of COI are used to distinguish between <italic><tp:taxon-name><tp:taxon-name-part taxon-name-part-type="genus" reg="Drosophila"/><tp:taxon-name-part taxon-name-part-type="species" reg="albipalpis">albipalpis</tp:taxon-name-part></tp:taxon-name></italic> sp. n. and <italic><tp:taxon-name><tp:taxon-name-part taxon-name-part-type="genus" reg="Drosophila"/><tp:taxon-name-part taxon-name-part-type="species" reg="qiongzhouensis">qiongzhouensis</tp:taxon-name-part></tp:taxon-name></italic> sp. n. (see also Table <xref ref-type="table" rid="T2">2</xref>). The numbers of cited figures of <xref ref-type="bibr" rid="B5">Duda (1926)</xref> and <xref ref-type="bibr" rid="B10">Gupta and Sundaran (1990)</xref> are given as figure D26 and figure G&amp;S90, respectively.</p><table-wrap content-type="key" position="anchor" orientation="portrait"><table id="TID0EEAAI" rules="all"><tbody><tr><td rowspan="1" colspan="1">1</td><td rowspan="1" colspan="1">Palpus sinuate, with several stout setae only on basal portion (Figures <xref ref-type="fig" rid="F4">4A, B</xref>, <xref ref-type="fig" rid="F9">9A, B</xref>; figure D26–13)</td><td rowspan="1" colspan="1">
                      <bold>2</bold>
                    </td></tr><tr><td rowspan="1" colspan="1">–</td><td rowspan="1" colspan="1">Palpus nearly straight, with several stout setae scattered on entire length (Figures <xref ref-type="fig" rid="F11">11C–G</xref>, <xref ref-type="fig" rid="F16">16C–G</xref>)</td><td rowspan="1" colspan="1">
                      <bold>4</bold>
                    </td></tr><tr><td rowspan="1" colspan="1">2</td><td rowspan="1" colspan="1">Cercus without distinct caudoventral process (figure G&amp;S90–2E)</td><td rowspan="1" colspan="1">
                      <bold><italic><tp:taxon-name><tp:taxon-name-part taxon-name-part-type="genus" reg="Drosophila"/><tp:taxon-name-part taxon-name-part-type="species" reg="senilis">senilis</tp:taxon-name-part></tp:taxon-name></italic> Duda, 1926</bold>
                    </td></tr><tr><td rowspan="1" colspan="1">–</td><td rowspan="1" colspan="1">Cercus with distinct caudoventral process (Figures <xref ref-type="fig" rid="F10">10F</xref>, <xref ref-type="fig" rid="F11">11F</xref>)</td><td rowspan="1" colspan="1">
                      <bold>3</bold>
                    </td></tr><tr><td rowspan="1" colspan="1">3</td><td rowspan="1" colspan="1">Foreleg tibia with two apical setae (Figure <xref ref-type="fig" rid="F10">10A</xref>)</td><td rowspan="1" colspan="1">
                      <bold><italic><tp:taxon-name><tp:taxon-name-part taxon-name-part-type="genus" reg="Drosophila"/><tp:taxon-name-part taxon-name-part-type="species" reg="malayana">malayana</tp:taxon-name-part></tp:taxon-name></italic> (Takada, 1976)</bold>
                    </td></tr><tr><td rowspan="1" colspan="1">–</td><td rowspan="1" colspan="1">Foreleg tibia with one apical seta (Figure <xref ref-type="fig" rid="F11">11A</xref>)</td><td rowspan="1" colspan="1">
                      <bold><italic><tp:taxon-name><tp:taxon-name-part taxon-name-part-type="genus" reg="Drosophila"/><tp:taxon-name-part taxon-name-part-type="species" reg="gracilipalpis">gracilipalpis</tp:taxon-name-part></tp:taxon-name></italic> Katoh &amp; Gao, sp. n.</bold>
                    </td></tr><tr><td rowspan="1" colspan="1">4</td><td rowspan="1" colspan="1">Palpus medio- to baso-laterally dark grayish brown, with one apical, stout, prominent seta (Figure <xref ref-type="fig" rid="F9">9G</xref>); postpronotal lobe brownish white in upper half, dark brown in lower half (Figure <xref ref-type="fig" rid="F3">3C</xref>); notopleuron brownish white (Figure <xref ref-type="fig" rid="F3">3C</xref>); cercus without caudoventral process (Figure <xref ref-type="fig" rid="F16">16C, E</xref>)</td><td rowspan="1" colspan="1">
                      <bold><italic><tp:taxon-name><tp:taxon-name-part taxon-name-part-type="genus" reg="Drosophila"/><tp:taxon-name-part taxon-name-part-type="species" reg="dissimilis">dissimilis</tp:taxon-name-part></tp:taxon-name></italic> Katoh &amp; Gao, sp. n.</bold>
                    </td></tr><tr><td rowspan="1" colspan="1">–</td><td rowspan="1" colspan="1">Palpus entirely white, without apical, prominent seta (Figure <xref ref-type="fig" rid="F9">9C–F</xref>); postpronotal lobe entirely dark brown (Figures <xref ref-type="fig" rid="F2">2C, D</xref>, <xref ref-type="fig" rid="F3">3A, B</xref>); notopleuron dark brown (Figures <xref ref-type="fig" rid="F2">2C, D</xref>, <xref ref-type="fig" rid="F3">3A, B</xref>); cercus with distinct caudoventral process (Figures <xref ref-type="fig" rid="F12">12</xref>–<xref ref-type="fig" rid="F14">14E</xref>, <xref ref-type="fig" rid="F7">7C</xref>)</td><td rowspan="1" colspan="1">
                      <bold>5</bold>
                    </td></tr><tr><td rowspan="1" colspan="1">5</td><td rowspan="1" colspan="1">Palpus with 3–4 prominent, stout setae on outer, lateral surface (Figure <xref ref-type="fig" rid="F9">9C</xref>); hypandrium pubescent on the portion fused to paramere (Figure <xref ref-type="fig" rid="F12">12I, J</xref>); paramere apically sharp (Figure <xref ref-type="fig" rid="F12">12I–K</xref>); female abdominal tergite 8 caudodorsally lacking setae</td><td rowspan="1" colspan="1">
                      <bold><italic><tp:taxon-name><tp:taxon-name-part taxon-name-part-type="genus" reg="Drosophila"/><tp:taxon-name-part taxon-name-part-type="species" reg="puberula">puberula</tp:taxon-name-part></tp:taxon-name></italic> Katoh &amp; Gao, sp. n.</bold>
                    </td></tr><tr><td rowspan="1" colspan="1">–</td><td rowspan="1" colspan="1">Palpus with many setae varied in size on outer, lateral surface (Figure <xref ref-type="fig" rid="F9">9D–F</xref>); hypandrium not pubescent; paramere apically round in ventral view, round or truncate in lateral view (Figures <xref ref-type="fig" rid="F13">13J, K</xref>, <xref ref-type="fig" rid="F14">14J, K</xref>, <xref ref-type="fig" rid="F15">15G, H</xref>); female abdominal tergite 8 caudodorsally with 3–4 setae</td><td rowspan="1" colspan="1">
                      <bold>6</bold>
                    </td></tr><tr><td rowspan="1" colspan="1">6</td><td rowspan="1" colspan="1">Aedeagus apically without small, acute claw, subapically swollen in lateral view (Figure <xref ref-type="fig" rid="F15">15G</xref>); oviscapt valve with 17–19 marginal ovisensilla (Figure <xref ref-type="fig" rid="F15">15I, J</xref>)</td><td rowspan="1" colspan="1">
                      <bold><italic><tp:taxon-name><tp:taxon-name-part taxon-name-part-type="genus" reg="Drosophila"/><tp:taxon-name-part taxon-name-part-type="species" reg="orthophallata">orthophallata</tp:taxon-name-part></tp:taxon-name></italic> Katoh, Toda &amp; Gao, sp. n.</bold>
                    </td></tr><tr><td rowspan="1" colspan="1">–</td><td rowspan="1" colspan="1">Aedeagus apically with small, acute claw, subapically not swollen in lateral view (Figures <xref ref-type="fig" rid="F13">13H, I</xref>, <xref ref-type="fig" rid="F14">14H, I</xref>); oviscapt valve with ca. 14 marginal ovisensilla (Figure <xref ref-type="fig" rid="F14">14L, M</xref>)</td><td rowspan="1" colspan="1">
                      <bold>7</bold>
                    </td></tr><tr><td rowspan="1" colspan="1">7</td><td rowspan="1" colspan="1">Palpus broad, flat, not so rod-shaped in lateral view (Figure <xref ref-type="fig" rid="F9">9D</xref>); paramere apically truncated in lateral view (Figure <xref ref-type="fig" rid="F13">13K</xref>); nucleotide status in COI sequence = T (thymidine), T, C (cytosine), and T at sites 92, 226, 391, and 589, respectively (Table <xref ref-type="table" rid="T3">3</xref>)</td><td rowspan="1" colspan="1">
                      <bold><italic><tp:taxon-name><tp:taxon-name-part taxon-name-part-type="genus" reg="Drosophila"/><tp:taxon-name-part taxon-name-part-type="species" reg="albipalpis">albipalpis</tp:taxon-name-part></tp:taxon-name></italic> Katoh, Toda &amp; Gao, sp. n.</bold>
                    </td></tr><tr><td rowspan="1" colspan="1">–</td><td rowspan="1" colspan="1">Palpus slender, not so flat, somewhat rod-shaped in lateral view (Figure <xref ref-type="fig" rid="F9">9E</xref>); paramere apically rounded in lateral view (Figure <xref ref-type="fig" rid="F14">14K</xref>); nucleotide status in COI sequence = C, C, T, and C at sites 92, 226, 391, and 589, respectively (Table <xref ref-type="table" rid="T3">3</xref>)</td><td rowspan="1" colspan="1">
                      <bold><italic><tp:taxon-name><tp:taxon-name-part taxon-name-part-type="genus" reg="Drosophila"/><tp:taxon-name-part taxon-name-part-type="species" reg="qiongzhouensis">qiongzhouensis</tp:taxon-name-part></tp:taxon-name></italic> Katoh &amp; Gao, sp. n.</bold>
                    </td></tr></tbody></table></table-wrap></sec></tp:treatment-sec><tp:treatment-sec><!--Section generated to contain objects referenced in tp:taxon-treatment.--><table-wrap id="T2" position="float" orientation="portrait"><label>Table 2.</label><caption><p>Summary of intra- and interspecific p-distances.</p></caption><table id="TID0E51AE" rules="all"><tbody><tr><th rowspan="2" colspan="1">Species</th><th rowspan="1" colspan="2">Intraspecific distance</th><th rowspan="1" colspan="7">Interspecific distance<sup>b</sup></th></tr><tr><th rowspan="1" colspan="1">Mean (SE<sup>a</sup>)</th><th rowspan="1" colspan="1">Range</th><th rowspan="1" colspan="1">1</th><th rowspan="1" colspan="1">2</th><th rowspan="1" colspan="1">3</th><th rowspan="1" colspan="1">4</th><th rowspan="1" colspan="1">5</th><th rowspan="1" colspan="1">6</th><th rowspan="1" colspan="1">7</th></tr><tr><td rowspan="1" colspan="1">1. <italic><tp:taxon-name><tp:taxon-name-part taxon-name-part-type="genus" reg="Drosophila"/><tp:taxon-name-part taxon-name-part-type="species" reg="malayana">malayana</tp:taxon-name-part></tp:taxon-name></italic> (Takada)</td><td rowspan="1" colspan="1">0.0163 (n/a)</td><td rowspan="1" colspan="1">0.0163</td><td rowspan="1" colspan="1"/><td rowspan="1" colspan="1">0.0796−0.0906</td><td rowspan="1" colspan="1">0.1279−0.1378</td><td rowspan="1" colspan="1">0.1195−0.1248</td><td rowspan="1" colspan="1">0.1262−0.1356</td><td rowspan="1" colspan="1">0.1343−0.1392</td><td rowspan="1" colspan="1">0.1230−0.1244</td></tr><tr><td rowspan="1" colspan="1">2. <italic><tp:taxon-name><tp:taxon-name-part taxon-name-part-type="genus" reg="Drosophila"/><tp:taxon-name-part taxon-name-part-type="species" reg="gracilipalpis">gracilipalpis</tp:taxon-name-part></tp:taxon-name></italic> sp. n.</td><td rowspan="1" colspan="1">0.0057 (0.0014)</td><td rowspan="1" colspan="1">0.0000−0.0144</td><td rowspan="1" colspan="1">0.0832 (0.0106)</td><td rowspan="1" colspan="1"/><td rowspan="1" colspan="1">0.1260−0.1386</td><td rowspan="1" colspan="1">0.1125−0.1172</td><td rowspan="1" colspan="1">0.1225−0.1279</td><td rowspan="1" colspan="1">0.1431−0.1528</td><td rowspan="1" colspan="1">0.1293−0.1335</td></tr><tr><td rowspan="1" colspan="1">3. <italic><tp:taxon-name><tp:taxon-name-part taxon-name-part-type="genus" reg="Drosophila"/><tp:taxon-name-part taxon-name-part-type="species" reg="puberula">puberula</tp:taxon-name-part></tp:taxon-name></italic> sp. n.</td><td rowspan="1" colspan="1">0.0089 (0.0023)</td><td rowspan="1" colspan="1">0.0015−0.0152</td><td rowspan="1" colspan="1">0.1321 (0.0128)</td><td rowspan="1" colspan="1">0.1329 (0.0132)</td><td rowspan="1" colspan="1"/><td rowspan="1" colspan="1">0.0949−0.1004</td><td rowspan="1" colspan="1">0.1231−0.1262</td><td rowspan="1" colspan="1">0.1254−0.1336</td><td rowspan="1" colspan="1">0.1227−0.1277</td></tr><tr><td rowspan="1" colspan="1">4. <italic><tp:taxon-name><tp:taxon-name-part taxon-name-part-type="genus" reg="Drosophila"/><tp:taxon-name-part taxon-name-part-type="species" reg="albipalpis">albipalpis</tp:taxon-name-part></tp:taxon-name></italic> sp. n.</td><td rowspan="1" colspan="1">n/a</td><td rowspan="1" colspan="1">n/a</td><td rowspan="1" colspan="1">0.1221 (0.0129)</td><td rowspan="1" colspan="1">0.1143 (0.0129)</td><td rowspan="1" colspan="1">0.0964 (0.0114)</td><td rowspan="1" colspan="1"/><td rowspan="1" colspan="1">0.0844−0.0861</td><td rowspan="1" colspan="1">0.0870−0.0896</td><td rowspan="1" colspan="1">0.1215</td></tr><tr><td rowspan="1" colspan="1">5. <italic><tp:taxon-name><tp:taxon-name-part taxon-name-part-type="genus" reg="Drosophila"/><tp:taxon-name-part taxon-name-part-type="species" reg="qiongzhouensis">qiongzhouensis</tp:taxon-name-part></tp:taxon-name></italic> sp. n.</td><td rowspan="1" colspan="1">0.0005 (0.0005)</td><td rowspan="1" colspan="1">0.0000−0.0015</td><td rowspan="1" colspan="1">0.1304 (0.0130)</td><td rowspan="1" colspan="1">0.1245 (0.0115)</td><td rowspan="1" colspan="1">0.1248 (0.0123)</td><td rowspan="1" colspan="1">0.0858 (0.0113)</td><td rowspan="1" colspan="1"/><td rowspan="1" colspan="1">0.1135−0.1184</td><td rowspan="1" colspan="1">0.1178</td></tr><tr><td rowspan="1" colspan="1">6. <italic><tp:taxon-name><tp:taxon-name-part taxon-name-part-type="genus" reg="Drosophila"/><tp:taxon-name-part taxon-name-part-type="species" reg="orthophallata">orthophallata</tp:taxon-name-part></tp:taxon-name></italic> sp. n.</td><td rowspan="1" colspan="1">0.0035 (n/a)</td><td rowspan="1" colspan="1">0.0035</td><td rowspan="1" colspan="1">0.1361 (0.0138)</td><td rowspan="1" colspan="1">0.1456 (0.0143)</td><td rowspan="1" colspan="1">0.1297 (0.0137)</td><td rowspan="1" colspan="1">0.0883 (0.0114)</td><td rowspan="1" colspan="1">0.1154 (0.0134)</td><td rowspan="1" colspan="1"/><td rowspan="1" colspan="1">0.1360−0.1385</td></tr><tr><td rowspan="1" colspan="1">7. <italic><tp:taxon-name><tp:taxon-name-part taxon-name-part-type="genus" reg="Drosophila"/><tp:taxon-name-part taxon-name-part-type="species" reg="dissimilis">dissimilis</tp:taxon-name-part></tp:taxon-name></italic> sp. n.</td><td rowspan="1" colspan="1">n/a</td><td rowspan="1" colspan="1">n/a</td><td rowspan="1" colspan="1">0.1237 (0.0133)</td><td rowspan="1" colspan="1">0.1313 (0.0127)</td><td rowspan="1" colspan="1">0.1260 (0.0126)</td><td rowspan="1" colspan="1">0.1215 (n/a)</td><td rowspan="1" colspan="1">0.1178 (0.0124)</td><td rowspan="1" colspan="1">0.1373 (0.0144)</td><td rowspan="1" colspan="1"/></tr></tbody></table><table-wrap-foot><fn><p><sup>a</sup> SE, standard error; <sup>b</sup> Values of mean p-distance (SE) below diagonal, value ranges of p-distance above diagonal.</p></fn></table-wrap-foot></table-wrap><table-wrap id="T3" position="float" orientation="portrait"><label>Table 3.</label><caption><p>Selected diagnostic nucleotide sites (indicated in square brackets) for <italic><tp:taxon-name><tp:taxon-name-part taxon-name-part-type="genus" reg="Drosophila">D.</tp:taxon-name-part><tp:taxon-name-part taxon-name-part-type="species" reg="albipalpis">albipalpis</tp:taxon-name-part></tp:taxon-name></italic> sp. n. and <italic><tp:taxon-name><tp:taxon-name-part taxon-name-part-type="genus" reg="Drosophila">D.</tp:taxon-name-part><tp:taxon-name-part taxon-name-part-type="species" reg="qiongzhouensis">qiongzhouensis</tp:taxon-name-part></tp:taxon-name></italic> sp. n. in the COI sequences. Sequences of the other five species in the subgenus <tp:taxon-name><tp:taxon-name-part taxon-name-part-type="subgenus" reg="Dudaica">Dudaica</tp:taxon-name-part></tp:taxon-name> are shown for comparison.</p></caption><table id="TID0E2JAG" rules="all"><tbody><tr><th rowspan="2" colspan="1">Species</th><th rowspan="2" colspan="1">Sequence</th><th rowspan="1" colspan="4">Diagnostic nucleotide sites</th></tr><tr><th rowspan="1" colspan="1">92</th><th rowspan="1" colspan="1">226</th><th rowspan="1" colspan="1">391</th><th rowspan="1" colspan="1">589</th></tr><tr><td rowspan="1" colspan="1"><italic><tp:taxon-name><tp:taxon-name-part taxon-name-part-type="genus" reg="Drosophila"/><tp:taxon-name-part taxon-name-part-type="species" reg="albipalpis">albipalpis</tp:taxon-name-part></tp:taxon-name></italic> sp. n.</td><td rowspan="1" colspan="1">#03908</td><td rowspan="1" colspan="1">T</td><td rowspan="1" colspan="1">T</td><td rowspan="1" colspan="1">[C]</td><td rowspan="1" colspan="1">[T]</td></tr><tr><td rowspan="10" colspan="1"><italic><tp:taxon-name><tp:taxon-name-part taxon-name-part-type="genus" reg="Drosophila"/><tp:taxon-name-part taxon-name-part-type="species" reg="qiongzhouensis">qiongzhouensis</tp:taxon-name-part></tp:taxon-name></italic> sp. n.</td><td rowspan="1" colspan="1">#03310</td><td rowspan="1" colspan="1">[C]</td><td rowspan="1" colspan="1">[C]</td><td rowspan="1" colspan="1">T</td><td rowspan="1" colspan="1">C</td></tr><tr><td rowspan="1" colspan="1">#03311</td><td rowspan="1" colspan="1">[C]</td><td rowspan="1" colspan="1">[C]</td><td rowspan="1" colspan="1">T</td><td rowspan="1" colspan="1">C</td></tr><tr><td rowspan="1" colspan="1">#03312</td><td rowspan="1" colspan="1">[C]</td><td rowspan="1" colspan="1">[C]</td><td rowspan="1" colspan="1">T</td><td rowspan="1" colspan="1">C</td></tr><tr><td rowspan="1" colspan="1">#03313</td><td rowspan="1" colspan="1">[C]</td><td rowspan="1" colspan="1">[C]</td><td rowspan="1" colspan="1">T</td><td rowspan="1" colspan="1">C</td></tr><tr><td rowspan="1" colspan="1">#03314</td><td rowspan="1" colspan="1">[C]</td><td rowspan="1" colspan="1">[C]</td><td rowspan="1" colspan="1">T</td><td rowspan="1" colspan="1">C</td></tr><tr><td rowspan="1" colspan="1">#03315</td><td rowspan="1" colspan="1">[C]</td><td rowspan="1" colspan="1">[C]</td><td rowspan="1" colspan="1">T</td><td rowspan="1" colspan="1">C</td></tr><tr><td rowspan="1" colspan="1">#03418</td><td rowspan="1" colspan="1">[C]</td><td rowspan="1" colspan="1">[C]</td><td rowspan="1" colspan="1">T</td><td rowspan="1" colspan="1">C</td></tr><tr><td rowspan="1" colspan="1">#03419</td><td rowspan="1" colspan="1">[C]</td><td rowspan="1" colspan="1">[C]</td><td rowspan="1" colspan="1">T</td><td rowspan="1" colspan="1">C</td></tr><tr><td rowspan="1" colspan="1">#03420</td><td rowspan="1" colspan="1">[C]</td><td rowspan="1" colspan="1">[C]</td><td rowspan="1" colspan="1">T</td><td rowspan="1" colspan="1">C</td></tr><tr><td rowspan="1" colspan="1">#03422</td><td rowspan="1" colspan="1">[C]</td><td rowspan="1" colspan="1">[C]</td><td rowspan="1" colspan="1">T</td><td rowspan="1" colspan="1">C</td></tr><tr><td rowspan="2" colspan="1"><italic><tp:taxon-name><tp:taxon-name-part taxon-name-part-type="genus" reg="Drosophila"/><tp:taxon-name-part taxon-name-part-type="species" reg="malayana">malayana</tp:taxon-name-part></tp:taxon-name></italic> (Takada)</td><td rowspan="1" colspan="1">#03903</td><td rowspan="1" colspan="1">T</td><td rowspan="1" colspan="1">T</td><td rowspan="1" colspan="1">T</td><td rowspan="1" colspan="1">C</td></tr><tr><td rowspan="1" colspan="1">#03904</td><td rowspan="1" colspan="1">T</td><td rowspan="1" colspan="1">T</td><td rowspan="1" colspan="1">T</td><td rowspan="1" colspan="1">C</td></tr><tr><td rowspan="11" colspan="1"><italic><tp:taxon-name><tp:taxon-name-part taxon-name-part-type="genus" reg="Drosophila"/><tp:taxon-name-part taxon-name-part-type="species" reg="gracilipalpis">gracilipalpis</tp:taxon-name-part></tp:taxon-name></italic> sp. n.</td><td rowspan="1" colspan="1">#00484</td><td rowspan="1" colspan="1">T</td><td rowspan="1" colspan="1">T</td><td rowspan="1" colspan="1">T</td><td rowspan="1" colspan="1">C</td></tr><tr><td rowspan="1" colspan="1">#00033</td><td rowspan="1" colspan="1">T</td><td rowspan="1" colspan="1">T</td><td rowspan="1" colspan="1">T</td><td rowspan="1" colspan="1">C</td></tr><tr><td rowspan="1" colspan="1">#00485</td><td rowspan="1" colspan="1">T</td><td rowspan="1" colspan="1">T</td><td rowspan="1" colspan="1">T</td><td rowspan="1" colspan="1">C</td></tr><tr><td rowspan="1" colspan="1">#00491</td><td rowspan="1" colspan="1">T</td><td rowspan="1" colspan="1">T</td><td rowspan="1" colspan="1">T</td><td rowspan="1" colspan="1">C</td></tr><tr><td rowspan="1" colspan="1">#00492</td><td rowspan="1" colspan="1">T</td><td rowspan="1" colspan="1">T</td><td rowspan="1" colspan="1">T</td><td rowspan="1" colspan="1">C</td></tr><tr><td rowspan="1" colspan="1">#03364</td><td rowspan="1" colspan="1">T</td><td rowspan="1" colspan="1">T</td><td rowspan="1" colspan="1">T</td><td rowspan="1" colspan="1">C</td></tr><tr><td rowspan="1" colspan="1">#03423</td><td rowspan="1" colspan="1">T</td><td rowspan="1" colspan="1">T</td><td rowspan="1" colspan="1">T</td><td rowspan="1" colspan="1">C</td></tr><tr><td rowspan="1" colspan="1">#03424</td><td rowspan="1" colspan="1">T</td><td rowspan="1" colspan="1">T</td><td rowspan="1" colspan="1">T</td><td rowspan="1" colspan="1">C</td></tr><tr><td rowspan="1" colspan="1">#03425</td><td rowspan="1" colspan="1">T</td><td rowspan="1" colspan="1">T</td><td rowspan="1" colspan="1">T</td><td rowspan="1" colspan="1">C</td></tr><tr><td rowspan="1" colspan="1">#03902</td><td rowspan="1" colspan="1">T</td><td rowspan="1" colspan="1">T</td><td rowspan="1" colspan="1">T</td><td rowspan="1" colspan="1">C</td></tr><tr><td rowspan="1" colspan="1">#06001</td><td rowspan="1" colspan="1">T</td><td rowspan="1" colspan="1">T</td><td rowspan="1" colspan="1">T</td><td rowspan="1" colspan="1">C</td></tr><tr><td rowspan="7" colspan="1"><italic><tp:taxon-name><tp:taxon-name-part taxon-name-part-type="genus" reg="Drosophila"/><tp:taxon-name-part taxon-name-part-type="species" reg="puberula">puberula</tp:taxon-name-part></tp:taxon-name></italic> sp. n.</td><td rowspan="1" colspan="1">#00480</td><td rowspan="1" colspan="1">T</td><td rowspan="1" colspan="1">T</td><td rowspan="1" colspan="1">T</td><td rowspan="1" colspan="1">C</td></tr><tr><td rowspan="1" colspan="1">#03365</td><td rowspan="1" colspan="1">T</td><td rowspan="1" colspan="1">T</td><td rowspan="1" colspan="1">T</td><td rowspan="1" colspan="1">C</td></tr><tr><td rowspan="1" colspan="1">#03366</td><td rowspan="1" colspan="1">T</td><td rowspan="1" colspan="1">T</td><td rowspan="1" colspan="1">T</td><td rowspan="1" colspan="1">C</td></tr><tr><td rowspan="1" colspan="1">#03367</td><td rowspan="1" colspan="1">T</td><td rowspan="1" colspan="1">T</td><td rowspan="1" colspan="1">T</td><td rowspan="1" colspan="1">C</td></tr><tr><td rowspan="1" colspan="1">#03368</td><td rowspan="1" colspan="1">T</td><td rowspan="1" colspan="1">T</td><td rowspan="1" colspan="1">T</td><td rowspan="1" colspan="1">C</td></tr><tr><td rowspan="1" colspan="1">#03369</td><td rowspan="1" colspan="1">T</td><td rowspan="1" colspan="1">T</td><td rowspan="1" colspan="1">T</td><td rowspan="1" colspan="1">C</td></tr><tr><td rowspan="1" colspan="1">#03426</td><td rowspan="1" colspan="1">T</td><td rowspan="1" colspan="1">T</td><td rowspan="1" colspan="1">T</td><td rowspan="1" colspan="1">C</td></tr><tr><td rowspan="2" colspan="1"><italic><tp:taxon-name><tp:taxon-name-part taxon-name-part-type="genus" reg="Drosophila"/><tp:taxon-name-part taxon-name-part-type="species" reg="orthophallata">orthophallata</tp:taxon-name-part></tp:taxon-name></italic> sp. n.</td><td rowspan="1" colspan="1">#03905</td><td rowspan="1" colspan="1">T</td><td rowspan="1" colspan="1">T</td><td rowspan="1" colspan="1">T</td><td rowspan="1" colspan="1">C</td></tr><tr><td rowspan="1" colspan="1">#03906</td><td rowspan="1" colspan="1">T</td><td rowspan="1" colspan="1">T</td><td rowspan="1" colspan="1">T</td><td rowspan="1" colspan="1">C</td></tr><tr><td rowspan="1" colspan="1"><italic><tp:taxon-name><tp:taxon-name-part taxon-name-part-type="genus" reg="Drosophila"/><tp:taxon-name-part taxon-name-part-type="species" reg="dissimilis">dissimilis</tp:taxon-name-part></tp:taxon-name></italic> sp. n.</td><td rowspan="1" colspan="1">#00430</td><td rowspan="1" colspan="1">T</td><td rowspan="1" colspan="1">T</td><td rowspan="1" colspan="1">T</td><td rowspan="1" colspan="1">C</td></tr></tbody></table></table-wrap></tp:treatment-sec><ref-list><ref id="B5"><mixed-citation xmlns:xlink="http://www.w3.org/1999/xlink" xlink:type="simple"><person-group><name name-style="western"><surname>Duda</surname><given-names>O</given-names></name></person-group> (<year>1926</year>) <article-title>Fauna sumatrensis: <tp:taxon-name><tp:taxon-name-part taxon-name-part-type="family">Drosophilidae</tp:taxon-name-part></tp:taxon-name> (Dipt.).</article-title><source>Supplementa Entomologica</source><volume>14</volume>: <fpage>42</fpage>–<lpage>116</lpage>.</mixed-citation></ref><ref id="B10"><mixed-citation xmlns:xlink="http://www.w3.org/1999/xlink" xlink:type="simple"><person-group><name name-style="western"><surname>Gupta</surname><given-names>JP</given-names></name><name name-style="western"><surname>Sundaran</surname><given-names>AK</given-names></name></person-group> (<year>1990</year>) <article-title>Further record of two new and one known species of <italic><tp:taxon-name><tp:taxon-name-part taxon-name-part-type="genus">Drosophila</tp:taxon-name-part></tp:taxon-name></italic> (<tp:taxon-name><tp:taxon-name-part taxon-name-part-type="order">Diptera</tp:taxon-name-part></tp:taxon-name>: <tp:taxon-name><tp:taxon-name-part taxon-name-part-type="class">Insecta</tp:taxon-name-part></tp:taxon-name>) from Karnataka, India.</article-title><source>Proceedings of the Zoological Society (Calcutta)</source><volume>43</volume>: <fpage>31</fpage>–<lpage>35</lpage>.</mixed-citation></ref></ref-list></tp:taxon-treatment>
