# Supplementary material for: A revision of the subgenus Dudaica Strand of the genus Drosophila Fallén, with descriptions of six new species (Diptera, Drosophilidae)
Source: Zookeys. 2018 Aug 9;(781):19–50. doi: 10.3897/zookeys.781.27354 (PMC6160860; doi:10.3897/zookeys.781.27354)
Supplement: XML Treatment for Drosophila (Dudaica) malayana [file zookeys.781.27354-treatment2.xml]

<!DOCTYPE tp:taxon-treatment
  PUBLIC "-//TaxonX//DTD Taxonomic Treatment Publishing DTD v0 20100105//EN" "tax-treatment-NSO.dtd">
<tp:taxon-treatment xmlns:tp="http://www.plazi.org/taxpub"><tp:treatment-meta><kwd-group><label>Taxon classification</label><kwd><named-content xmlns:xlink="http://www.w3.org/1999/xlink" content-type="kingdom">Animalia</named-content></kwd><kwd><named-content xmlns:xlink="http://www.w3.org/1999/xlink" content-type="order">Diptera</named-content></kwd><kwd><named-content xmlns:xlink="http://www.w3.org/1999/xlink" content-type="family">Lauxaniidae</named-content></kwd></kwd-group><mixed-citation publication-type="journal"><person-group><name><surname>Katoh</surname><given-names>Takehiro K.</given-names></name><name><surname>Zhang</surname><given-names>Guang</given-names></name><name><surname>Toda</surname><given-names>Masanori J.</given-names></name><name><surname>Suwito</surname><given-names>Awit</given-names></name><name><surname>Gao</surname><given-names>Jian-Jun</given-names></name></person-group><article-title>A revision of the subgenus <tp:taxon-name><tp:taxon-name-part taxon-name-part-type="subgenus" reg="Dudaica">Dudaica</tp:taxon-name-part></tp:taxon-name> Strand of the genus <italic><tp:taxon-name><tp:taxon-name-part taxon-name-part-type="genus" reg="Drosophila">Drosophila</tp:taxon-name-part></tp:taxon-name></italic> Fallén, with descriptions of six new species (<tp:taxon-name><tp:taxon-name-part taxon-name-part-type="order">Diptera</tp:taxon-name-part></tp:taxon-name>, <tp:taxon-name><tp:taxon-name-part taxon-name-part-type="family">Drosophilidae</tp:taxon-name-part></tp:taxon-name>)</article-title><source>Zookeys</source><day>9</day><month>8</month><year>2018</year><volume>2018</volume><issue>781</issue><fpage>19</fpage><lpage>50</lpage><pub-id pub-id-type="doi">10.3897/zookeys.781.27354</pub-id></mixed-citation></tp:treatment-meta><tp:nomenclature><tp:taxon-name><tp:taxon-name-part taxon-name-part-type="genus" reg="Drosophila">Drosophila</tp:taxon-name-part> (<tp:taxon-name-part taxon-name-part-type="subgenus" reg="Dudaica">Dudaica</tp:taxon-name-part>) <tp:taxon-name-part taxon-name-part-type="species" reg="malayana">malayana</tp:taxon-name-part></tp:taxon-name><tp:taxon-authority>(Takada, 1976)</tp:taxon-authority><xref ref-type="fig" rid="F2">Figures 2A</xref><xref ref-type="fig" rid="F4">, 4</xref><xref ref-type="fig" rid="F5">, 5</xref><xref ref-type="fig" rid="F6">, 6A</xref><xref ref-type="fig" rid="F8">, 8A</xref><xref ref-type="fig" rid="F9">, 9A</xref><xref ref-type="fig" rid="F10">, 10</xref><tp:nomenclature-citation-list><tp:nomenclature-citation><tp:taxon-name>
                <tp:taxon-name-part taxon-name-part-type="genus" reg="Zygothrica">Zygothrica</tp:taxon-name-part>
                <tp:taxon-name-part taxon-name-part-type="species" reg="malayana">malayana</tp:taxon-name-part>
              </tp:taxon-name><comment>Takada, 1976: 68.</comment></tp:nomenclature-citation><tp:nomenclature-citation><tp:taxon-name><tp:taxon-name-part taxon-name-part-type="genus" reg="Drosophila">Drosophila</tp:taxon-name-part> (<tp:taxon-name-part taxon-name-part-type="subgenus" reg="Dudaica">Dudaica</tp:taxon-name-part>) <tp:taxon-name-part taxon-name-part-type="species" reg="malayana">malayana</tp:taxon-name-part></tp:taxon-name><comment>: <xref ref-type="bibr" rid="B7">Grimaldi 1990a</xref>: 30.</comment></tp:nomenclature-citation></tp:nomenclature-citation-list></tp:nomenclature><tp:treatment-sec sec-type="material" id="SECID0E6IBI"><title>Specimens examined.</title><p>MALAYSIA: 2♂ (holotype and paratype of <italic><tp:taxon-name><tp:taxon-name-part taxon-name-part-type="genus" reg="Zygothrica">Zygothrica</tp:taxon-name-part><tp:taxon-name-part taxon-name-part-type="species" reg="malayana">malayana</tp:taxon-name-part></tp:taxon-name></italic> Takada, 1976), near Kuala Lumpur, Peninsular Malaysia, 3.vii.1972, H Takada (<named-content xmlns:xlink="http://www.w3.org/1999/xlink" content-type="dwc:institutional_code" xlink:type="simple">SEHU</named-content>); 2♂, Poring, Sabah, 16.iii.1999, MJ Toda (<named-content xmlns:xlink="http://www.w3.org/1999/xlink" content-type="dwc:institutional_code" xlink:type="simple">KPSP</named-content>, <named-content xmlns:xlink="http://www.w3.org/1999/xlink" content-type="dwc:institutional_code" xlink:type="simple">SEHU</named-content>); 1♂ (#03904), same except for 13.iii.2008 (<named-content xmlns:xlink="http://www.w3.org/1999/xlink" content-type="dwc:institutional_code" xlink:type="simple">KIZ</named-content>); 1♂ (#03903), same except for 20.iii.2008 (<named-content xmlns:xlink="http://www.w3.org/1999/xlink" content-type="dwc:institutional_code" xlink:type="simple">SEHU</named-content>). INDONESIA: 1♂, 1♀, Gunung Poteng, West Kalimantan, 4.xii.1996, MJ Toda (<named-content xmlns:xlink="http://www.w3.org/1999/xlink" content-type="dwc:institutional_code" xlink:type="simple">MZB</named-content>, <named-content xmlns:xlink="http://www.w3.org/1999/xlink" content-type="dwc:institutional_code" xlink:type="simple">SEHU</named-content>).</p></tp:treatment-sec><tp:treatment-sec sec-type="diagnosis" id="SECID0ETKBI"><title>Diagnosis.</title><p>Palpus long, sinuate, with several stout setae only on basal portion (Figure <xref ref-type="fig" rid="F9">9A</xref>). Foreleg tibia with two apical setae (Figure <xref ref-type="fig" rid="F10">10A</xref>). Cercus with distinct caudoventral process (Figure <xref ref-type="fig" rid="F10">10F</xref>). Hypandrium pubescent on caudolateral lobes (Figure <xref ref-type="fig" rid="F10">10J</xref>).</p></tp:treatment-sec><tp:treatment-sec sec-type="description" id="SECID0EJLBI"><title>Supplementary and revised description.</title><p>Adult ♂ and ♀. <italic>Head</italic> (Figures <xref ref-type="fig" rid="F2">2A</xref>, <xref ref-type="fig" rid="F4">4</xref>–<xref ref-type="fig" rid="F6">6A</xref>, <xref ref-type="fig" rid="F8">8A</xref>, <xref ref-type="fig" rid="F9">9A</xref>): Arista with 7–8 dorsal and four ventral branches. Supracervical setae 25–30 per side; postocular setae 15–16 per side. Cibarium with ca. eight medial and ca. ten posterior sensilla per side. Prementum with five (one proximal, two lateral, and two distal) pairs of setae.</p><p><italic>Thorax</italic> (Figure <xref ref-type="fig" rid="F2">2A</xref>): Postpronotal lobe milky white in upper half, dark brown in lower half, with 2–3 prominent but no short setae. Right and left dorsocentral setae nearly parallel. Notopleuron milky white. Thoracic pleura with three, sometimes rather indistinct stripes.</p><p><italic>Legs</italic> (Figures <xref ref-type="fig" rid="F2">2A</xref>, <xref ref-type="fig" rid="F10">10A</xref>): Foreleg first tarsomere shorter than total length of four succeeding tarsomeres. Mid- and hind-leg first tarsomeres shorter than or as long as total length of four succeeding tarsomeres.</p><p><italic>Abdomen</italic> (Figure <xref ref-type="fig" rid="F2">2A</xref>): Anterior bands on tergite 6 medially broadly interrupted.</p><p><italic>Male terminalia</italic> (Figure <xref ref-type="fig" rid="F10">10B–K</xref>): Epandrium with ca. three and ca. 13 long setae per side on caudodorsal and ventral portions, respectively. Cercus with 23–24 setae. Surstylus with ca. nine prensisetae and 7–8 ventral spines. Paramere apically rounded in lateral view, with 1–2 sensilla. Aedeagus dorsoapically with a small, acute claw; apodeme slightly longer than 1/2 length of aedeagus.</p><p><italic>Female terminalia</italic> (Figure <xref ref-type="fig" rid="F10">10L–N</xref>): Tergite 8 with two small setae on ventral portion but no on caudodorsal portion. Oviscapt valve yellowish brown, with three lateral, 13 marginal ovisensilla, and four (three dorsal, one ventral) subterminal, inner, trichoid ovisensilla. Spermathecal capsule slightly longer than broad; introvert ca. 1/5 height of capsule.</p><p><italic>Measurements</italic> (in mm): BL (straight distance from anterior edge of pedicel to tip of abdomen) = 2.13–2.39/2.27 (range in 2♂/1♀ specimens), ThL (distance from anterior notal margin to apex of scutellum) = 0.98–1.08/1.01, WL (distance from humeral cross vein to wing apex) = 1.78–1.92/1.73, WW (maximum wing width) = 0.89–0.96/0.86.</p><p><italic>Indices</italic>. FW/HW (frontal width/head width) = 0.56–0.60 (range in 2♂ and 1♀ specimens), ch/o (maximum width of gena/maximum diameter of eye) = 0.08–0.12, prorb (proclinate orbital seta/posterior reclinate orbital seta in length) = 0.61–0.62, rcorb (anterior reclinate orbital seta/posterior reclinate orbital seta in length) = 0.29–0.32, vb (subvibrissa/vibrissa in length) = 0.41–0.59, orbito (distance between proclinate and posterior reclinate orbital setae/distance between inner vertical and posterior reclinate orbital setae) = 0.50–0.67, dcl (anterior dorsocentral seta/posterior dorsocentral seta in length) = 0.64–0.71, sctl (basal scutellar seta/apical scutellar seta in length) = 0.95–0.98, sterno (anterior katepisternal seta/posterior katepisternal seta in length) = 0.59–0.74, dcp (distance between ipsilateral dorsocentral setae/distance between anterior dorsocentral setae) = 0.39–0.44, sctlp (distance between ipsilateral scutellar setae/distance between apical scutellar setae) = 0.94–1.09, C (2nd costal section between subcostal break and R<sub>2+3</sub>/3rd costal section between R<sub>2+3</sub> and R<sub>4+5</sub>) = 1.75–1.81, 4c (3rd costal section between R<sub>2+3</sub> and R<sub>4+5</sub>/M<sub>1</sub> between r-m and dm-cu) = 1.25–1.36, 4v (M<sub>1</sub> between dm-cu and wing margin/M<sub>1</sub> between r-m and dm-cu) = 1.75–1.95, 5x (CuA<sub>1</sub> between dm-cu and wing margin/dm-cu between M<sub>1</sub> and CuA<sub>1</sub>) = 2.12–2.25, ac (3rd costal section between R<sub>2+3</sub> and R<sub>4+5</sub>/distance between distal ends of R<sub>4+5</sub> and M<sub>1</sub>) = 2.56–3.00, M (CuA<sub>1</sub> between dm-cu and wing margin/M<sub>1</sub> between r-m and dm-cu) = 0.75–0.86, C3F (length of heavy setation in 3rd costal section/length of 3rd costal section) = 0.50–0.62.</p></tp:treatment-sec><tp:treatment-sec sec-type="distribution" id="SECID0E2OBI"><title>Distribution.</title><p>Malaysia (Peninsular Malaysia, Sabah*), Indonesia* (West Kalimantan). *New records.</p></tp:treatment-sec><tp:treatment-sec sec-type="remarks" id="SECID0EAPBI"><title>Remarks.</title><p><italic><tp:taxon-name><tp:taxon-name-part taxon-name-part-type="genus" reg="Drosophila">Drosophila</tp:taxon-name-part><tp:taxon-name-part taxon-name-part-type="species" reg="malayana">malayana</tp:taxon-name-part></tp:taxon-name></italic> was originally described based only on male specimens collected from Peninsular Malaysia, with illustrations but only a very brief description of male terminalia (<xref ref-type="bibr" rid="B26">Takada 1976</xref>). We examined the type specimens of this species, and found that they share the following specific characters with the specimens collected from Borneo (Sabah and West Kalimantan): two strong setae present apically on foreleg tibia and distinctly pubescent caudolateral lobes of hypandrium. Based on these morphological characters, we identified the latter specimens as <italic><tp:taxon-name><tp:taxon-name-part taxon-name-part-type="genus" reg="Drosophila">D.</tp:taxon-name-part><tp:taxon-name-part taxon-name-part-type="species" reg="malayana">malayana</tp:taxon-name-part></tp:taxon-name></italic>, and described the female terminalia for the first time. However, our identification needs to be confirmed by DNA barcode data of additional specimens from the type locality in the future.</p></tp:treatment-sec><tp:treatment-sec><!--Section generated to contain objects referenced in tp:taxon-treatment.--><fig id="F2" position="float" orientation="portrait"><label>Figure 2.</label><caption><p>Left lateral habitus, thorax, wing, and abdomen of <italic><tp:taxon-name><tp:taxon-name-part taxon-name-part-type="genus" reg="Drosophila"/><tp:taxon-name-part taxon-name-part-type="subgenus" reg="Dudaica">Dudaica</tp:taxon-name-part></tp:taxon-name></italic> species (part 1). <bold>A</bold><italic><tp:taxon-name><tp:taxon-name-part taxon-name-part-type="genus" reg="Dudaica"/><tp:taxon-name-part taxon-name-part-type="species" reg="malayana">malayana</tp:taxon-name-part></tp:taxon-name></italic> (Takada) (#03904) <bold>B</bold><italic><tp:taxon-name><tp:taxon-name-part taxon-name-part-type="genus" reg="Drosophila"/><tp:taxon-name-part taxon-name-part-type="species" reg="gracilipalpis">gracilipalpis</tp:taxon-name-part></tp:taxon-name></italic> sp. n. (paratype #03902) <bold>C</bold><italic><tp:taxon-name><tp:taxon-name-part taxon-name-part-type="genus" reg="Drosophila"/><tp:taxon-name-part taxon-name-part-type="species" reg="puberula">puberula</tp:taxon-name-part></tp:taxon-name></italic> sp. n. (holotype #03365) <bold>D</bold><italic><tp:taxon-name><tp:taxon-name-part taxon-name-part-type="genus" reg="Drosophila"/><tp:taxon-name-part taxon-name-part-type="species" reg="albipalpis">albipalpis</tp:taxon-name-part></tp:taxon-name></italic> (holotype #03908). Scale bars: 0.5 mm.</p></caption><graphic xmlns:xlink="http://www.w3.org/1999/xlink" xlink:href="zookeys-781-019-g002.jpg" position="float" orientation="portrait" xlink:type="simple" id="oo_221939.jpg"/></fig><fig id="F4" position="float" orientation="portrait"><label>Figure 4.</label><caption><p>Head (anterior view). <bold>A</bold><italic><tp:taxon-name><tp:taxon-name-part taxon-name-part-type="genus" reg="Drosophila"/><tp:taxon-name-part taxon-name-part-type="species" reg="malayana">malayana</tp:taxon-name-part></tp:taxon-name></italic> (Takada) (#03903) <bold>B</bold><italic><tp:taxon-name><tp:taxon-name-part taxon-name-part-type="genus" reg="Drosophila"/><tp:taxon-name-part taxon-name-part-type="species" reg="gracilipalpis">gracilipalpis</tp:taxon-name-part></tp:taxon-name></italic> sp. n. (paratype #00492) <bold>C</bold><italic><tp:taxon-name><tp:taxon-name-part taxon-name-part-type="genus" reg="Drosophila"/><tp:taxon-name-part taxon-name-part-type="species" reg="puberula">puberula</tp:taxon-name-part></tp:taxon-name></italic> sp. n. (paratype #03366) <bold>D</bold><italic><tp:taxon-name><tp:taxon-name-part taxon-name-part-type="genus" reg="Drosophila"/><tp:taxon-name-part taxon-name-part-type="species" reg="albipalpis">albipalpis</tp:taxon-name-part></tp:taxon-name></italic> sp. n. (holotype #03908) <bold>E</bold><italic><tp:taxon-name><tp:taxon-name-part taxon-name-part-type="genus" reg="Drosophila"/><tp:taxon-name-part taxon-name-part-type="species" reg="qiongzhouensis">qiongzhouensis</tp:taxon-name-part></tp:taxon-name></italic> sp. n. (paratype #03313) <bold>F</bold><italic><tp:taxon-name><tp:taxon-name-part taxon-name-part-type="genus" reg="Drosophila"/><tp:taxon-name-part taxon-name-part-type="species" reg="orthophallata">orthophallata</tp:taxon-name-part></tp:taxon-name></italic> sp. n. (paratype #03905) <bold>G</bold><italic><tp:taxon-name><tp:taxon-name-part taxon-name-part-type="genus" reg="Drosophila"/><tp:taxon-name-part taxon-name-part-type="species" reg="dissimilis">dissimilis</tp:taxon-name-part></tp:taxon-name></italic> sp. n. (holotype #00430). Abbreviation: plp = palpus. Scale bars: 0.5 mm.</p></caption><graphic xmlns:xlink="http://www.w3.org/1999/xlink" xlink:href="zookeys-781-019-g004.jpg" position="float" orientation="portrait" xlink:type="simple" id="oo_221941.jpg"/></fig><fig id="F5" position="float" orientation="portrait"><label>Figure 5.</label><caption><p>Postocciput (caudal view). <bold>A</bold><italic><tp:taxon-name><tp:taxon-name-part taxon-name-part-type="genus" reg="Drosophila"/><tp:taxon-name-part taxon-name-part-type="species" reg="malayana">malayana</tp:taxon-name-part></tp:taxon-name></italic> (Takada) (#03903) <bold>B</bold><italic><tp:taxon-name><tp:taxon-name-part taxon-name-part-type="genus" reg="Drosophila"/><tp:taxon-name-part taxon-name-part-type="species" reg="gracilipalpis">gracilipalpis</tp:taxon-name-part></tp:taxon-name></italic> sp. n. (paratype #00492) <bold>C</bold><italic><tp:taxon-name><tp:taxon-name-part taxon-name-part-type="genus" reg="Drosophila"/><tp:taxon-name-part taxon-name-part-type="species" reg="puberula">puberula</tp:taxon-name-part></tp:taxon-name></italic> sp. n. (paratype #03366) <bold>D</bold><italic><tp:taxon-name><tp:taxon-name-part taxon-name-part-type="genus" reg="Drosophila"/><tp:taxon-name-part taxon-name-part-type="species" reg="albipalpis">albipalpis</tp:taxon-name-part></tp:taxon-name></italic> sp. n. (holotype #03908) <bold>E</bold><italic><tp:taxon-name><tp:taxon-name-part taxon-name-part-type="genus" reg="Drosophila"/><tp:taxon-name-part taxon-name-part-type="species" reg="qiongzhouensis">qiongzhouensis</tp:taxon-name-part></tp:taxon-name></italic> sp. n. (paratype #03313) <bold>F</bold><italic><tp:taxon-name><tp:taxon-name-part taxon-name-part-type="genus" reg="Drosophila"/><tp:taxon-name-part taxon-name-part-type="species" reg="orthophallata">orthophallata</tp:taxon-name-part></tp:taxon-name></italic> sp. n. (paratype #03905) <bold>G</bold><italic><tp:taxon-name><tp:taxon-name-part taxon-name-part-type="genus" reg="Drosophila"/><tp:taxon-name-part taxon-name-part-type="species" reg="dissimilis">dissimilis</tp:taxon-name-part></tp:taxon-name></italic> sp. n. (holotype #00430). Abbreviations: poc s = postocellar setae, spc s = supracervical setae. Scale bars: 0.1 mm.</p></caption><graphic xmlns:xlink="http://www.w3.org/1999/xlink" xlink:href="zookeys-781-019-g005.jpg" position="float" orientation="portrait" xlink:type="simple" id="oo_221942.jpg"/></fig><fig id="F6" position="float" orientation="portrait"><label>Figure 6.</label><caption><p>Cibarium of <italic><tp:taxon-name><tp:taxon-name-part taxon-name-part-type="genus" reg="Drosophila"/><tp:taxon-name-part taxon-name-part-type="subgenus" reg="Dudaica">Dudaica</tp:taxon-name-part></tp:taxon-name></italic> species (part 1; dorsal and lateral views). <bold>A</bold><italic><tp:taxon-name><tp:taxon-name-part taxon-name-part-type="genus" reg="Dudaica"/><tp:taxon-name-part taxon-name-part-type="species" reg="malayana">malayana</tp:taxon-name-part></tp:taxon-name></italic> (Takada) (#03903) <bold>B</bold><italic><tp:taxon-name><tp:taxon-name-part taxon-name-part-type="genus" reg="Drosophila"/><tp:taxon-name-part taxon-name-part-type="species" reg="gracilipalpis">gracilipalpis</tp:taxon-name-part></tp:taxon-name></italic> sp. n. (paratype #00492) <bold>C</bold><italic><tp:taxon-name><tp:taxon-name-part taxon-name-part-type="genus" reg="Drosophila"/><tp:taxon-name-part taxon-name-part-type="species" reg="puberula">puberula</tp:taxon-name-part></tp:taxon-name></italic> sp. n. (paratype #03366) <bold>D</bold><italic><tp:taxon-name><tp:taxon-name-part taxon-name-part-type="genus" reg="Drosophila"/><tp:taxon-name-part taxon-name-part-type="species" reg="albipalpis">albipalpis</tp:taxon-name-part></tp:taxon-name></italic> sp. n. (holotype #03908). Abbreviations: cly = clypeus, m s = medial sensilla, p s = posterior sensilla. Scale bars: 0.1 mm.</p></caption><graphic xmlns:xlink="http://www.w3.org/1999/xlink" xlink:href="zookeys-781-019-g006.jpg" position="float" orientation="portrait" xlink:type="simple" id="oo_221943.jpg"/></fig><fig id="F8" position="float" orientation="portrait"><label>Figure 8.</label><caption><p>Prementum (ventral and lateral views). <bold>A</bold><italic><tp:taxon-name><tp:taxon-name-part taxon-name-part-type="genus" reg="Drosophila"/><tp:taxon-name-part taxon-name-part-type="species" reg="malayana">malayana</tp:taxon-name-part></tp:taxon-name></italic> (Takada) (#03903) <bold>B</bold><italic><tp:taxon-name><tp:taxon-name-part taxon-name-part-type="genus" reg="Drosophila"/><tp:taxon-name-part taxon-name-part-type="species" reg="gracilipalpis">gracilipalpis</tp:taxon-name-part></tp:taxon-name></italic> sp. n. (paratype #00492) <bold>C</bold><italic><tp:taxon-name><tp:taxon-name-part taxon-name-part-type="genus" reg="Drosophila"/><tp:taxon-name-part taxon-name-part-type="species" reg="puberula">puberula</tp:taxon-name-part></tp:taxon-name></italic> sp. n. (paratype #03366) <bold>D</bold><italic><tp:taxon-name><tp:taxon-name-part taxon-name-part-type="genus" reg="Drosophila"/><tp:taxon-name-part taxon-name-part-type="species" reg="albipalpis">albipalpis</tp:taxon-name-part></tp:taxon-name></italic> sp. n. (holotype #03908) <bold>E</bold><italic><tp:taxon-name><tp:taxon-name-part taxon-name-part-type="genus" reg="Drosophila"/><tp:taxon-name-part taxon-name-part-type="species" reg="qiongzhouensis">qiongzhouensis</tp:taxon-name-part></tp:taxon-name></italic> sp. n. (paratype #03313) <bold>F</bold><italic><tp:taxon-name><tp:taxon-name-part taxon-name-part-type="genus" reg="Drosophila"/><tp:taxon-name-part taxon-name-part-type="species" reg="orthophallata">orthophallata</tp:taxon-name-part></tp:taxon-name></italic> sp. n. (paratype #03905) <bold>G</bold><italic><tp:taxon-name><tp:taxon-name-part taxon-name-part-type="genus" reg="Drosophila"/><tp:taxon-name-part taxon-name-part-type="species" reg="dissimilis">dissimilis</tp:taxon-name-part></tp:taxon-name></italic> sp. n. (holotype #00430). Scale bars: 0.1 mm.</p></caption><graphic xmlns:xlink="http://www.w3.org/1999/xlink" xlink:href="zookeys-781-019-g008.jpg" position="float" orientation="portrait" xlink:type="simple" id="oo_221945.jpg"/></fig><fig id="F9" position="float" orientation="portrait"><label>Figure 9.</label><caption><p>Palpus (lateral and dorsal views; only A is photographed at right side and flipped horizontally). <bold>A</bold><italic><tp:taxon-name><tp:taxon-name-part taxon-name-part-type="genus" reg="Drosophila"/><tp:taxon-name-part taxon-name-part-type="species" reg="malayana">malayana</tp:taxon-name-part></tp:taxon-name></italic> (Takada) (#03903) <bold>B</bold><italic><tp:taxon-name><tp:taxon-name-part taxon-name-part-type="genus" reg="Drosophila"/><tp:taxon-name-part taxon-name-part-type="species" reg="gracilipalpis">gracilipalpis</tp:taxon-name-part></tp:taxon-name></italic> sp. n. (paratype #00492) <bold>C</bold><italic><tp:taxon-name><tp:taxon-name-part taxon-name-part-type="genus" reg="Drosophila"/><tp:taxon-name-part taxon-name-part-type="species" reg="puberula">puberula</tp:taxon-name-part></tp:taxon-name></italic> sp. n. (paratype #03366) <bold>D</bold><italic><tp:taxon-name><tp:taxon-name-part taxon-name-part-type="genus" reg="Drosophila"/><tp:taxon-name-part taxon-name-part-type="species" reg="albipalpis">albipalpis</tp:taxon-name-part></tp:taxon-name></italic> sp. n. (holotype #03908) <bold>E</bold><italic><tp:taxon-name><tp:taxon-name-part taxon-name-part-type="genus" reg="Drosophila"/><tp:taxon-name-part taxon-name-part-type="species" reg="qiongzhouensis">qiongzhouensis</tp:taxon-name-part></tp:taxon-name></italic> sp. n. (paratype #03313) <bold>F</bold><italic><tp:taxon-name><tp:taxon-name-part taxon-name-part-type="genus" reg="Drosophila"/><tp:taxon-name-part taxon-name-part-type="species" reg="orthophallata">orthophallata</tp:taxon-name-part></tp:taxon-name></italic> sp. n. (paratype #03905) <bold>G</bold><italic><tp:taxon-name><tp:taxon-name-part taxon-name-part-type="genus" reg="Drosophila"/><tp:taxon-name-part taxon-name-part-type="species" reg="dissimilis">dissimilis</tp:taxon-name-part></tp:taxon-name></italic> sp. n. (holotype #00430). Scale bars: 0.1 mm.</p></caption><graphic xmlns:xlink="http://www.w3.org/1999/xlink" xlink:href="zookeys-781-019-g009.jpg" position="float" orientation="portrait" xlink:type="simple" id="oo_221946.jpg"/></fig><fig id="F10" position="float" orientation="portrait"><label>Figure 10.</label><caption><p><tp:taxon-name><tp:taxon-name-part taxon-name-part-type="genus" reg="Drosophila">Drosophila</tp:taxon-name-part> (<tp:taxon-name-part taxon-name-part-type="subgenus" reg="Dudaica">Dudaica</tp:taxon-name-part>) <tp:taxon-name-part taxon-name-part-type="species" reg="malayana">malayana</tp:taxon-name-part></tp:taxon-name> (Takada) (<bold>A, K</bold> #03903 <bold>B–J</bold> #03904 <bold>L–N</bold> female specimen). <bold>A</bold> tibia of right foreleg (apical setae indicated with red arrowheads; ventral view) <bold>B, C</bold> periphallic organs (caudal and caudolateral view, respectively) <bold>D</bold> surstyli (caudoventral view) <bold>E</bold> surstylus and epandrial ventral lobe (caudolateral view) <bold>F</bold> tenth sternite and ventral protrusions of cerci (ventral view) <bold>G–I</bold> phallic organs (ventral, ventrolateral, and lateral view, respectively) <bold>J</bold> pubescence on caudolateral lobe of hypandrium (indicated with red arrowhead; caudoventral view) <bold>K</bold> sensilla (indicated with red arrowheads) and apical portion of parameres (ventral view) <bold>L, M</bold> oviscapt (lateral and ventral view, respectively) <bold>N</bold> spermatheca. Abbreviations: aed = aedeagus, aed a = aedeagal apodeme, cerc = cercus, epand = epandrium, hypd = hypandrium, pm = paramere, sur = surstylus. Scale bars: 0.1 mm.</p></caption><graphic xmlns:xlink="http://www.w3.org/1999/xlink" xlink:href="zookeys-781-019-g010.jpg" position="float" orientation="portrait" xlink:type="simple" id="oo_221947.jpg"/></fig></tp:treatment-sec><ref-list><ref id="B7"><mixed-citation xmlns:xlink="http://www.w3.org/1999/xlink" xlink:type="simple"><person-group><name name-style="western"><surname>Grimaldi</surname><given-names>DA</given-names></name></person-group> (<year>1990a</year>) <article-title>Revision of <italic><tp:taxon-name><tp:taxon-name-part taxon-name-part-type="genus">Zygothrica</tp:taxon-name-part></tp:taxon-name></italic> (<tp:taxon-name><tp:taxon-name-part taxon-name-part-type="order">Diptera</tp:taxon-name-part></tp:taxon-name>: <tp:taxon-name><tp:taxon-name-part taxon-name-part-type="family">Drosophilidae</tp:taxon-name-part></tp:taxon-name>), part II. The first African species, two new Indo-Pacific groups, and the <italic>bilineata</italic> and <italic>samoaensis</italic> species groups.</article-title><source>American Museum Novitates</source><volume>2964</volume>: <fpage>1</fpage>–<lpage>31</lpage>.</mixed-citation></ref><ref id="B26"><mixed-citation xmlns:xlink="http://www.w3.org/1999/xlink" xlink:type="simple"><person-group><name name-style="western"><surname>Takada</surname><given-names>H</given-names></name></person-group> (<year>1976</year>) <article-title>Distribution and population constitution of <italic><tp:taxon-name><tp:taxon-name-part taxon-name-part-type="genus">Drosophila</tp:taxon-name-part></tp:taxon-name></italic> in southeast Asia and Oceania III. The genus <italic><tp:taxon-name><tp:taxon-name-part taxon-name-part-type="genus">Zygothrica</tp:taxon-name-part></tp:taxon-name></italic> with description of three new species.</article-title><source>Kontyû</source><volume>44</volume>: <fpage>65</fpage>–<lpage>72</lpage>.</mixed-citation></ref></ref-list></tp:taxon-treatment>
