# Supplementary material for: A revision of the subgenus Dudaica Strand of the genus Drosophila Fallén, with descriptions of six new species (Diptera, Drosophilidae)
Source: Zookeys. 2018 Aug 9;(781):19–50. doi: 10.3897/zookeys.781.27354 (PMC6160860; doi:10.3897/zookeys.781.27354)
Supplement: XML Treatment for Drosophila (Dudaica) puberula [file zookeys.781.27354-treatment4.xml]

<!DOCTYPE tp:taxon-treatment
  PUBLIC "-//TaxonX//DTD Taxonomic Treatment Publishing DTD v0 20100105//EN" "tax-treatment-NSO.dtd">
<tp:taxon-treatment xmlns:tp="http://www.plazi.org/taxpub"><tp:treatment-meta><kwd-group><label>Taxon classification</label><kwd><named-content xmlns:xlink="http://www.w3.org/1999/xlink" content-type="kingdom">Animalia</named-content></kwd><kwd><named-content xmlns:xlink="http://www.w3.org/1999/xlink" content-type="order">Diptera</named-content></kwd><kwd><named-content xmlns:xlink="http://www.w3.org/1999/xlink" content-type="family">Lauxaniidae</named-content></kwd></kwd-group><mixed-citation publication-type="journal"><person-group><name><surname>Katoh</surname><given-names>Takehiro K.</given-names></name><name><surname>Zhang</surname><given-names>Guang</given-names></name><name><surname>Toda</surname><given-names>Masanori J.</given-names></name><name><surname>Suwito</surname><given-names>Awit</given-names></name><name><surname>Gao</surname><given-names>Jian-Jun</given-names></name></person-group><article-title>A revision of the subgenus <tp:taxon-name><tp:taxon-name-part taxon-name-part-type="subgenus" reg="Dudaica">Dudaica</tp:taxon-name-part></tp:taxon-name> Strand of the genus <italic><tp:taxon-name><tp:taxon-name-part taxon-name-part-type="genus" reg="Drosophila">Drosophila</tp:taxon-name-part></tp:taxon-name></italic> Fallén, with descriptions of six new species (<tp:taxon-name><tp:taxon-name-part taxon-name-part-type="order">Diptera</tp:taxon-name-part></tp:taxon-name>, <tp:taxon-name><tp:taxon-name-part taxon-name-part-type="family">Drosophilidae</tp:taxon-name-part></tp:taxon-name>)</article-title><source>Zookeys</source><day>9</day><month>8</month><year>2018</year><volume>2018</volume><issue>781</issue><fpage>19</fpage><lpage>50</lpage><pub-id pub-id-type="doi">10.3897/zookeys.781.27354</pub-id></mixed-citation></tp:treatment-meta><tp:nomenclature><tp:taxon-name><tp:taxon-name-part taxon-name-part-type="genus" reg="Drosophila">Drosophila</tp:taxon-name-part> (<tp:taxon-name-part taxon-name-part-type="subgenus" reg="Dudaica">Dudaica</tp:taxon-name-part>) <tp:taxon-name-part taxon-name-part-type="species" reg="puberula">puberula</tp:taxon-name-part><object-id xmlns:xlink="http://www.w3.org/1999/xlink" content-type="zoobank" xlink:type="simple">http://zoobank.org/94250D73-99A0-4C92-958C-5C1BFA018C08</object-id></tp:taxon-name><tp:taxon-authority>Katoh &amp; Gao</tp:taxon-authority><tp:taxon-status xmlns:xlink="http://www.w3.org/1999/xlink" xlink:type="simple">sp. n.</tp:taxon-status><xref ref-type="fig" rid="F2">Figures 2C</xref><xref ref-type="fig" rid="F4">, 4</xref><xref ref-type="fig" rid="F5">, 5</xref><xref ref-type="fig" rid="F6">, 6C</xref><xref ref-type="fig" rid="F8">, 8C</xref><xref ref-type="fig" rid="F9">, 9C</xref><xref ref-type="fig" rid="F12">, 12</xref></tp:nomenclature><tp:treatment-sec sec-type="type material" id="SECID0E4ZBI"><title>Type material.</title><p><italic>Holotype</italic> ♂ (#03365): CHINA: Xishuangbanna Tropical Botanical Garden, Mengla, Yunnan, ca. 650 m a.s.l., 27–28.ix.2011, JJ Gao (<named-content xmlns:xlink="http://www.w3.org/1999/xlink" content-type="dwc:institutional_code" xlink:type="simple">KIZ</named-content>).</p><p><italic>Paratypes.</italic> CHINA: 1♀ (#03426), same except for 19.iii.2006, MJ Toda and K Takenaka (<named-content xmlns:xlink="http://www.w3.org/1999/xlink" content-type="dwc:institutional_code" xlink:type="simple">KIZ</named-content>); 5♂, Wangtianshu, Mengla, Yunnan, ca. 670 m a.s.l., 22–25.iv.2007 (#00480) or 30.ix.2011 (#03366–69), JJ Gao (<named-content xmlns:xlink="http://www.w3.org/1999/xlink" content-type="dwc:institutional_code" xlink:type="simple">KIZ</named-content>, <named-content xmlns:xlink="http://www.w3.org/1999/xlink" content-type="dwc:institutional_code" xlink:type="simple">SEHU</named-content>).</p></tp:treatment-sec><tp:treatment-sec sec-type="diagnosis" id="SECID0E41BI"><title>Diagnosis.</title><p>Palpus slightly shorter than arista, with 3–4 prominent, stout setae on outer lateral surface (Figure <xref ref-type="fig" rid="F9">9C</xref>). Hypandrium pubescent on portion fused to paramere (Figure <xref ref-type="fig" rid="F12">12I, J</xref>). Paramere apically sharp (Figure <xref ref-type="fig" rid="F12">12I–K</xref>).</p></tp:treatment-sec><tp:treatment-sec sec-type="description" id="SECID0EP2BI"><title>Description</title><p>(characters in common with <italic><tp:taxon-name><tp:taxon-name-part taxon-name-part-type="genus" reg="Drosophila">D.</tp:taxon-name-part><tp:taxon-name-part taxon-name-part-type="species" reg="gracilipalpis">gracilipalpis</tp:taxon-name-part></tp:taxon-name></italic> sp. n. not repeated). Adult ♂ and ♀. <italic>Head</italic> (Figures <xref ref-type="fig" rid="F2">2C</xref>, <xref ref-type="fig" rid="F4">4</xref>–<xref ref-type="fig" rid="F6">6C</xref>, <xref ref-type="fig" rid="F8">8C</xref>, <xref ref-type="fig" rid="F9">9C</xref>): Arista with 6–8 dorsal and 2–3 ventral branches. Supracervical setae 20–21 per side; postocular setae 15–18 per side. Cibarium with ca. nine medial and ca. eight posterior sensilla per side. Prementum with 5–6 (one proximal, 2–3 lateral, and two distal) pairs of setae.</p><p><italic>Thorax</italic> (Figure <xref ref-type="fig" rid="F2">2C</xref>): Postpronotal lobe entirely dark brown, with 1–3 prominent and 2–4 short setae. Right and left dorsocentral setae slightly convergent. Notopleuron dark brown. Thoracic pleura with four stripes.</p><p><italic>Legs</italic> (Figure <xref ref-type="fig" rid="F2">2C</xref>): First tarsomeres of all legs shorter than total length of four succeeding tarsomeres; mid-leg first tarsomere with one subproximal short, black spine.</p><p><italic>Male terminalia</italic> (Figure <xref ref-type="fig" rid="F12">12A–K</xref>): Epandrium with ca. three and 10–13 long setae per side on caudodorsal and ventral portions, respectively. Cercus with 33–35 setae. Surstylus with ca. nine prensisetae and ca. eight ventral spines. Hypandrium not pubescent on caudolateral lobes. Paramere apically with one sensillum. Aedeagus apically darkened; apodeme laterally flat in muscle-attaching portion.</p><p><italic>Female terminalia</italic> (Figure <xref ref-type="fig" rid="F12">12L–N</xref>): Tergite 8 with ca. four small setae on ventral portion but no on caudodorsal portion. Oviscapt valve with three lateral and 13–14 marginal ovisensilla. Spermathecal capsule apically round, not narrowed.</p><p><italic>Measurements</italic> (in mm): BL = 2.30 in holotype (range in 5♂/1♀ paratypes: 1.92–2.43/2.69), ThL = 0.88 (0.98–1.14/1.30), WL = 1.86 (1.82–2.10/2.35), WW = 0.98 (0.88–1.10/1.20).</p><p><italic>Indices.</italic> FW/HW = 0.57 (range in 5♂ and 1♀, or less if noted, paratypes: 0.55–0.58), ch/o = 0.11 (0.07–0.18), prorb = 0.61 (0.54–0.58), rcorb = 0.30 (5♂: 0.27–0.38), vb = 0.34 (0.33–0.41), orbito = 0.63 (0.50–0.75), dcl = 0.65 (4♂, 1♀: 0.55–0.74), sctl = 1.05 (4♂, 1♀: 1.00–1.10), sterno = 0.67 (5♂: 0.42–0.67), dcp = 0.52 (0.42–0.55), sctlp = 1.05 (0.78–1.00), C = 1.67 (1.50–1.79), 4c = 1.43 (1.36–1.58), 4v = 2.00 (1.75–2.16), 5x = 1.70 (1.79–2.11), ac = 3.00 (2.83–3.58), M = 0.81 (0.76–0.89), C3F = 0.55 (0.53–0.59).</p></tp:treatment-sec><tp:treatment-sec sec-type="distribution" id="SECID0E54BI"><title>Distribution.</title><p>China (Yunnan).</p></tp:treatment-sec><tp:treatment-sec sec-type="etymology" id="SECID0ED5BI"><title>Etymology.</title><p>Referring to the pubescence of hypandrium on the portion fused to paramere in the new species.</p></tp:treatment-sec><tp:treatment-sec><!--Section generated to contain objects referenced in tp:taxon-treatment.--><fig id="F2" position="float" orientation="portrait"><label>Figure 2.</label><caption><p>Left lateral habitus, thorax, wing, and abdomen of <italic><tp:taxon-name><tp:taxon-name-part taxon-name-part-type="genus" reg="Drosophila"/><tp:taxon-name-part taxon-name-part-type="subgenus" reg="Dudaica">Dudaica</tp:taxon-name-part></tp:taxon-name></italic> species (part 1). <bold>A</bold><italic><tp:taxon-name><tp:taxon-name-part taxon-name-part-type="genus" reg="Dudaica"/><tp:taxon-name-part taxon-name-part-type="species" reg="malayana">malayana</tp:taxon-name-part></tp:taxon-name></italic> (Takada) (#03904) <bold>B</bold><italic><tp:taxon-name><tp:taxon-name-part taxon-name-part-type="genus" reg="Drosophila"/><tp:taxon-name-part taxon-name-part-type="species" reg="gracilipalpis">gracilipalpis</tp:taxon-name-part></tp:taxon-name></italic> sp. n. (paratype #03902) <bold>C</bold><italic><tp:taxon-name><tp:taxon-name-part taxon-name-part-type="genus" reg="Drosophila"/><tp:taxon-name-part taxon-name-part-type="species" reg="puberula">puberula</tp:taxon-name-part></tp:taxon-name></italic> sp. n. (holotype #03365) <bold>D</bold><italic><tp:taxon-name><tp:taxon-name-part taxon-name-part-type="genus" reg="Drosophila"/><tp:taxon-name-part taxon-name-part-type="species" reg="albipalpis">albipalpis</tp:taxon-name-part></tp:taxon-name></italic> (holotype #03908). Scale bars: 0.5 mm.</p></caption><graphic xmlns:xlink="http://www.w3.org/1999/xlink" xlink:href="zookeys-781-019-g002.jpg" position="float" orientation="portrait" xlink:type="simple" id="oo_221939.jpg"/></fig><fig id="F4" position="float" orientation="portrait"><label>Figure 4.</label><caption><p>Head (anterior view). <bold>A</bold><italic><tp:taxon-name><tp:taxon-name-part taxon-name-part-type="genus" reg="Drosophila"/><tp:taxon-name-part taxon-name-part-type="species" reg="malayana">malayana</tp:taxon-name-part></tp:taxon-name></italic> (Takada) (#03903) <bold>B</bold><italic><tp:taxon-name><tp:taxon-name-part taxon-name-part-type="genus" reg="Drosophila"/><tp:taxon-name-part taxon-name-part-type="species" reg="gracilipalpis">gracilipalpis</tp:taxon-name-part></tp:taxon-name></italic> sp. n. (paratype #00492) <bold>C</bold><italic><tp:taxon-name><tp:taxon-name-part taxon-name-part-type="genus" reg="Drosophila"/><tp:taxon-name-part taxon-name-part-type="species" reg="puberula">puberula</tp:taxon-name-part></tp:taxon-name></italic> sp. n. (paratype #03366) <bold>D</bold><italic><tp:taxon-name><tp:taxon-name-part taxon-name-part-type="genus" reg="Drosophila"/><tp:taxon-name-part taxon-name-part-type="species" reg="albipalpis">albipalpis</tp:taxon-name-part></tp:taxon-name></italic> sp. n. (holotype #03908) <bold>E</bold><italic><tp:taxon-name><tp:taxon-name-part taxon-name-part-type="genus" reg="Drosophila"/><tp:taxon-name-part taxon-name-part-type="species" reg="qiongzhouensis">qiongzhouensis</tp:taxon-name-part></tp:taxon-name></italic> sp. n. (paratype #03313) <bold>F</bold><italic><tp:taxon-name><tp:taxon-name-part taxon-name-part-type="genus" reg="Drosophila"/><tp:taxon-name-part taxon-name-part-type="species" reg="orthophallata">orthophallata</tp:taxon-name-part></tp:taxon-name></italic> sp. n. (paratype #03905) <bold>G</bold><italic><tp:taxon-name><tp:taxon-name-part taxon-name-part-type="genus" reg="Drosophila"/><tp:taxon-name-part taxon-name-part-type="species" reg="dissimilis">dissimilis</tp:taxon-name-part></tp:taxon-name></italic> sp. n. (holotype #00430). Abbreviation: plp = palpus. Scale bars: 0.5 mm.</p></caption><graphic xmlns:xlink="http://www.w3.org/1999/xlink" xlink:href="zookeys-781-019-g004.jpg" position="float" orientation="portrait" xlink:type="simple" id="oo_221941.jpg"/></fig><fig id="F5" position="float" orientation="portrait"><label>Figure 5.</label><caption><p>Postocciput (caudal view). <bold>A</bold><italic><tp:taxon-name><tp:taxon-name-part taxon-name-part-type="genus" reg="Drosophila"/><tp:taxon-name-part taxon-name-part-type="species" reg="malayana">malayana</tp:taxon-name-part></tp:taxon-name></italic> (Takada) (#03903) <bold>B</bold><italic><tp:taxon-name><tp:taxon-name-part taxon-name-part-type="genus" reg="Drosophila"/><tp:taxon-name-part taxon-name-part-type="species" reg="gracilipalpis">gracilipalpis</tp:taxon-name-part></tp:taxon-name></italic> sp. n. (paratype #00492) <bold>C</bold><italic><tp:taxon-name><tp:taxon-name-part taxon-name-part-type="genus" reg="Drosophila"/><tp:taxon-name-part taxon-name-part-type="species" reg="puberula">puberula</tp:taxon-name-part></tp:taxon-name></italic> sp. n. (paratype #03366) <bold>D</bold><italic><tp:taxon-name><tp:taxon-name-part taxon-name-part-type="genus" reg="Drosophila"/><tp:taxon-name-part taxon-name-part-type="species" reg="albipalpis">albipalpis</tp:taxon-name-part></tp:taxon-name></italic> sp. n. (holotype #03908) <bold>E</bold><italic><tp:taxon-name><tp:taxon-name-part taxon-name-part-type="genus" reg="Drosophila"/><tp:taxon-name-part taxon-name-part-type="species" reg="qiongzhouensis">qiongzhouensis</tp:taxon-name-part></tp:taxon-name></italic> sp. n. (paratype #03313) <bold>F</bold><italic><tp:taxon-name><tp:taxon-name-part taxon-name-part-type="genus" reg="Drosophila"/><tp:taxon-name-part taxon-name-part-type="species" reg="orthophallata">orthophallata</tp:taxon-name-part></tp:taxon-name></italic> sp. n. (paratype #03905) <bold>G</bold><italic><tp:taxon-name><tp:taxon-name-part taxon-name-part-type="genus" reg="Drosophila"/><tp:taxon-name-part taxon-name-part-type="species" reg="dissimilis">dissimilis</tp:taxon-name-part></tp:taxon-name></italic> sp. n. (holotype #00430). Abbreviations: poc s = postocellar setae, spc s = supracervical setae. Scale bars: 0.1 mm.</p></caption><graphic xmlns:xlink="http://www.w3.org/1999/xlink" xlink:href="zookeys-781-019-g005.jpg" position="float" orientation="portrait" xlink:type="simple" id="oo_221942.jpg"/></fig><fig id="F6" position="float" orientation="portrait"><label>Figure 6.</label><caption><p>Cibarium of <italic><tp:taxon-name><tp:taxon-name-part taxon-name-part-type="genus" reg="Drosophila"/><tp:taxon-name-part taxon-name-part-type="subgenus" reg="Dudaica">Dudaica</tp:taxon-name-part></tp:taxon-name></italic> species (part 1; dorsal and lateral views). <bold>A</bold><italic><tp:taxon-name><tp:taxon-name-part taxon-name-part-type="genus" reg="Dudaica"/><tp:taxon-name-part taxon-name-part-type="species" reg="malayana">malayana</tp:taxon-name-part></tp:taxon-name></italic> (Takada) (#03903) <bold>B</bold><italic><tp:taxon-name><tp:taxon-name-part taxon-name-part-type="genus" reg="Drosophila"/><tp:taxon-name-part taxon-name-part-type="species" reg="gracilipalpis">gracilipalpis</tp:taxon-name-part></tp:taxon-name></italic> sp. n. (paratype #00492) <bold>C</bold><italic><tp:taxon-name><tp:taxon-name-part taxon-name-part-type="genus" reg="Drosophila"/><tp:taxon-name-part taxon-name-part-type="species" reg="puberula">puberula</tp:taxon-name-part></tp:taxon-name></italic> sp. n. (paratype #03366) <bold>D</bold><italic><tp:taxon-name><tp:taxon-name-part taxon-name-part-type="genus" reg="Drosophila"/><tp:taxon-name-part taxon-name-part-type="species" reg="albipalpis">albipalpis</tp:taxon-name-part></tp:taxon-name></italic> sp. n. (holotype #03908). Abbreviations: cly = clypeus, m s = medial sensilla, p s = posterior sensilla. Scale bars: 0.1 mm.</p></caption><graphic xmlns:xlink="http://www.w3.org/1999/xlink" xlink:href="zookeys-781-019-g006.jpg" position="float" orientation="portrait" xlink:type="simple" id="oo_221943.jpg"/></fig><fig id="F8" position="float" orientation="portrait"><label>Figure 8.</label><caption><p>Prementum (ventral and lateral views). <bold>A</bold><italic><tp:taxon-name><tp:taxon-name-part taxon-name-part-type="genus" reg="Drosophila"/><tp:taxon-name-part taxon-name-part-type="species" reg="malayana">malayana</tp:taxon-name-part></tp:taxon-name></italic> (Takada) (#03903) <bold>B</bold><italic><tp:taxon-name><tp:taxon-name-part taxon-name-part-type="genus" reg="Drosophila"/><tp:taxon-name-part taxon-name-part-type="species" reg="gracilipalpis">gracilipalpis</tp:taxon-name-part></tp:taxon-name></italic> sp. n. (paratype #00492) <bold>C</bold><italic><tp:taxon-name><tp:taxon-name-part taxon-name-part-type="genus" reg="Drosophila"/><tp:taxon-name-part taxon-name-part-type="species" reg="puberula">puberula</tp:taxon-name-part></tp:taxon-name></italic> sp. n. (paratype #03366) <bold>D</bold><italic><tp:taxon-name><tp:taxon-name-part taxon-name-part-type="genus" reg="Drosophila"/><tp:taxon-name-part taxon-name-part-type="species" reg="albipalpis">albipalpis</tp:taxon-name-part></tp:taxon-name></italic> sp. n. (holotype #03908) <bold>E</bold><italic><tp:taxon-name><tp:taxon-name-part taxon-name-part-type="genus" reg="Drosophila"/><tp:taxon-name-part taxon-name-part-type="species" reg="qiongzhouensis">qiongzhouensis</tp:taxon-name-part></tp:taxon-name></italic> sp. n. (paratype #03313) <bold>F</bold><italic><tp:taxon-name><tp:taxon-name-part taxon-name-part-type="genus" reg="Drosophila"/><tp:taxon-name-part taxon-name-part-type="species" reg="orthophallata">orthophallata</tp:taxon-name-part></tp:taxon-name></italic> sp. n. (paratype #03905) <bold>G</bold><italic><tp:taxon-name><tp:taxon-name-part taxon-name-part-type="genus" reg="Drosophila"/><tp:taxon-name-part taxon-name-part-type="species" reg="dissimilis">dissimilis</tp:taxon-name-part></tp:taxon-name></italic> sp. n. (holotype #00430). Scale bars: 0.1 mm.</p></caption><graphic xmlns:xlink="http://www.w3.org/1999/xlink" xlink:href="zookeys-781-019-g008.jpg" position="float" orientation="portrait" xlink:type="simple" id="oo_221945.jpg"/></fig><fig id="F9" position="float" orientation="portrait"><label>Figure 9.</label><caption><p>Palpus (lateral and dorsal views; only A is photographed at right side and flipped horizontally). <bold>A</bold><italic><tp:taxon-name><tp:taxon-name-part taxon-name-part-type="genus" reg="Drosophila"/><tp:taxon-name-part taxon-name-part-type="species" reg="malayana">malayana</tp:taxon-name-part></tp:taxon-name></italic> (Takada) (#03903) <bold>B</bold><italic><tp:taxon-name><tp:taxon-name-part taxon-name-part-type="genus" reg="Drosophila"/><tp:taxon-name-part taxon-name-part-type="species" reg="gracilipalpis">gracilipalpis</tp:taxon-name-part></tp:taxon-name></italic> sp. n. (paratype #00492) <bold>C</bold><italic><tp:taxon-name><tp:taxon-name-part taxon-name-part-type="genus" reg="Drosophila"/><tp:taxon-name-part taxon-name-part-type="species" reg="puberula">puberula</tp:taxon-name-part></tp:taxon-name></italic> sp. n. (paratype #03366) <bold>D</bold><italic><tp:taxon-name><tp:taxon-name-part taxon-name-part-type="genus" reg="Drosophila"/><tp:taxon-name-part taxon-name-part-type="species" reg="albipalpis">albipalpis</tp:taxon-name-part></tp:taxon-name></italic> sp. n. (holotype #03908) <bold>E</bold><italic><tp:taxon-name><tp:taxon-name-part taxon-name-part-type="genus" reg="Drosophila"/><tp:taxon-name-part taxon-name-part-type="species" reg="qiongzhouensis">qiongzhouensis</tp:taxon-name-part></tp:taxon-name></italic> sp. n. (paratype #03313) <bold>F</bold><italic><tp:taxon-name><tp:taxon-name-part taxon-name-part-type="genus" reg="Drosophila"/><tp:taxon-name-part taxon-name-part-type="species" reg="orthophallata">orthophallata</tp:taxon-name-part></tp:taxon-name></italic> sp. n. (paratype #03905) <bold>G</bold><italic><tp:taxon-name><tp:taxon-name-part taxon-name-part-type="genus" reg="Drosophila"/><tp:taxon-name-part taxon-name-part-type="species" reg="dissimilis">dissimilis</tp:taxon-name-part></tp:taxon-name></italic> sp. n. (holotype #00430). Scale bars: 0.1 mm.</p></caption><graphic xmlns:xlink="http://www.w3.org/1999/xlink" xlink:href="zookeys-781-019-g009.jpg" position="float" orientation="portrait" xlink:type="simple" id="oo_221946.jpg"/></fig><fig id="F12" position="float" orientation="portrait"><label>Figure 12.</label><caption><p><tp:taxon-name><tp:taxon-name-part taxon-name-part-type="genus" reg="Drosophila">Drosophila</tp:taxon-name-part> (<tp:taxon-name-part taxon-name-part-type="subgenus" reg="Dudaica">Dudaica</tp:taxon-name-part>) <tp:taxon-name-part taxon-name-part-type="species" reg="puberula">puberula</tp:taxon-name-part></tp:taxon-name> sp. n. (<bold>A–J</bold> paratype #03366; <bold>K</bold> holotype #03365 <bold>L–M</bold> paratype #03426). <bold>A, B</bold> periphallic organs (caudal and caudolateral view, respectively) <bold>C</bold> surstyli (caudoventral view) <bold>D</bold> surstylus and epandrial ventral lobe (caudolateral view) <bold>E</bold> tenth sternite and ventral protrusions of cerci (ventral view) <bold>F–H</bold> phallic organs (ventral, ventrolateral, and lateral view, respectively) <bold>I, J</bold> pubescence (indicated with red arrowheads) and apical portion of parameres (ventrolateral and lateral view, respectively) <bold>K</bold> sensillum (indicated with red arrowhead) and apical portion of parameres (ventral view) <bold>L, M</bold> oviscapt (lateral and ventral view, respectively) <bold>N</bold> spermatheca. Scale bars: 0.1 mm.</p></caption><graphic xmlns:xlink="http://www.w3.org/1999/xlink" xlink:href="zookeys-781-019-g012.jpg" position="float" orientation="portrait" xlink:type="simple" id="oo_221949.jpg"/></fig></tp:treatment-sec></tp:taxon-treatment>
