# Supplementary material for: A revision of the subgenus Dudaica Strand of the genus Drosophila Fallén, with descriptions of six new species (Diptera, Drosophilidae)
Source: Zookeys. 2018 Aug 9;(781):19–50. doi: 10.3897/zookeys.781.27354 (PMC6160860; doi:10.3897/zookeys.781.27354)
Supplement: XML Treatment for Drosophila (Dudaica) orthophallata [file zookeys.781.27354-treatment7.xml]

<!DOCTYPE tp:taxon-treatment
  PUBLIC "-//TaxonX//DTD Taxonomic Treatment Publishing DTD v0 20100105//EN" "tax-treatment-NSO.dtd">
<tp:taxon-treatment xmlns:tp="http://www.plazi.org/taxpub"><tp:treatment-meta><kwd-group><label>Taxon classification</label><kwd><named-content xmlns:xlink="http://www.w3.org/1999/xlink" content-type="kingdom">Animalia</named-content></kwd><kwd><named-content xmlns:xlink="http://www.w3.org/1999/xlink" content-type="order">Diptera</named-content></kwd><kwd><named-content xmlns:xlink="http://www.w3.org/1999/xlink" content-type="family">Lauxaniidae</named-content></kwd></kwd-group><mixed-citation publication-type="journal"><person-group><name><surname>Katoh</surname><given-names>Takehiro K.</given-names></name><name><surname>Zhang</surname><given-names>Guang</given-names></name><name><surname>Toda</surname><given-names>Masanori J.</given-names></name><name><surname>Suwito</surname><given-names>Awit</given-names></name><name><surname>Gao</surname><given-names>Jian-Jun</given-names></name></person-group><article-title>A revision of the subgenus <tp:taxon-name><tp:taxon-name-part taxon-name-part-type="subgenus" reg="Dudaica">Dudaica</tp:taxon-name-part></tp:taxon-name> Strand of the genus <italic><tp:taxon-name><tp:taxon-name-part taxon-name-part-type="genus" reg="Drosophila">Drosophila</tp:taxon-name-part></tp:taxon-name></italic> Fallén, with descriptions of six new species (<tp:taxon-name><tp:taxon-name-part taxon-name-part-type="order">Diptera</tp:taxon-name-part></tp:taxon-name>, <tp:taxon-name><tp:taxon-name-part taxon-name-part-type="family">Drosophilidae</tp:taxon-name-part></tp:taxon-name>)</article-title><source>Zookeys</source><day>9</day><month>8</month><year>2018</year><volume>2018</volume><issue>781</issue><fpage>19</fpage><lpage>50</lpage><pub-id pub-id-type="doi">10.3897/zookeys.781.27354</pub-id></mixed-citation></tp:treatment-meta><tp:nomenclature><tp:taxon-name><tp:taxon-name-part taxon-name-part-type="genus" reg="Drosophila">Drosophila</tp:taxon-name-part> (<tp:taxon-name-part taxon-name-part-type="subgenus" reg="Dudaica">Dudaica</tp:taxon-name-part>) <tp:taxon-name-part taxon-name-part-type="species" reg="orthophallata">orthophallata</tp:taxon-name-part><object-id xmlns:xlink="http://www.w3.org/1999/xlink" content-type="zoobank" xlink:type="simple">http://zoobank.org/BF65BAAF-9A66-4ECD-B4CE-65723DDAB9AE</object-id></tp:taxon-name><tp:taxon-authority>Katoh, Toda &amp; Gao</tp:taxon-authority><tp:taxon-status xmlns:xlink="http://www.w3.org/1999/xlink" xlink:type="simple">sp. n.</tp:taxon-status><xref ref-type="fig" rid="F3">Figures 3B</xref><xref ref-type="fig" rid="F4">, 4F</xref><xref ref-type="fig" rid="F5">, 5F</xref><xref ref-type="fig" rid="F7">, 7B</xref><xref ref-type="fig" rid="F8">, 8F</xref><xref ref-type="fig" rid="F9">, 9F</xref><xref ref-type="fig" rid="F15">, 15</xref></tp:nomenclature><tp:treatment-sec sec-type="type material" id="SECID0E2MCI"><title>Type material.</title><p><italic>Holotype</italic> ♂ (#00177): MALAYSIA: Ulu Senagang, Crocker Range, Sabah, 18.x.1999, MJ Toda (<named-content xmlns:xlink="http://www.w3.org/1999/xlink" content-type="dwc:institutional_code" xlink:type="simple">ITBC</named-content>).</p><p><italic>Paratypes</italic>. MALAYSIA: 2♀ (#03905, #03906), Park Headquarters, Mt. Kinabalu, Sabah, 11.iii.2008, MJ Toda (<named-content xmlns:xlink="http://www.w3.org/1999/xlink" content-type="dwc:institutional_code" xlink:type="simple">KPSP</named-content>, <named-content xmlns:xlink="http://www.w3.org/1999/xlink" content-type="dwc:institutional_code" xlink:type="simple">SEHU</named-content>).</p></tp:treatment-sec><tp:treatment-sec sec-type="diagnosis" id="SECID0EWNCI"><title>Diagnosis.</title><p>Palpus broad, flat, with a few moderate setae on outer lateral surface (Figure <xref ref-type="fig" rid="F9">9F</xref>). Paramere apically somewhat truncated in lateral view (Figure <xref ref-type="fig" rid="F15">15G</xref>). Aedeagus straight, subapically swollen in lateral view, apically without small, acute claw (Figure <xref ref-type="fig" rid="F15">15G</xref>).</p></tp:treatment-sec><tp:treatment-sec sec-type="description" id="SECID0EIOCI"><title>Description</title><p>(characters in common with <italic><tp:taxon-name><tp:taxon-name-part taxon-name-part-type="genus" reg="Drosophila">D.</tp:taxon-name-part><tp:taxon-name-part taxon-name-part-type="species" reg="puberula">puberula</tp:taxon-name-part></tp:taxon-name></italic> sp. n. not repeated). Adult ♂ and ♀. <italic>Head</italic> Figures <xref ref-type="fig" rid="F3">3B</xref>, <xref ref-type="fig" rid="F4">4F</xref>, <xref ref-type="fig" rid="F5">5F</xref>, <xref ref-type="fig" rid="F7">7B</xref>, <xref ref-type="fig" rid="F8">8F</xref>, <xref ref-type="fig" rid="F9">9F</xref>): Arista with 6–7 dorsal and 2–3 ventral branches. Supracervical setae 25–26 per side; postocular setae 16–18 per side. Cibarium with ca. nine medial and ca. ten posterior sensilla per side. Prementum with five (one proximal, two lateral, and two distal) pairs of setae.</p><p><italic>Thorax</italic> (Figure <xref ref-type="fig" rid="F3">3B</xref>): Postpronotal lobe with 1–2 prominent and 1–3 short setae. Thoracic pleura with four, slightly indistinct stripes.</p><p><italic>Legs</italic> (Figure <xref ref-type="fig" rid="F3">3B</xref>): Foreleg first tarsomere shorter than or as long as total length of four succeeding tarsomeres. Mid- and hind-leg first tarsomeres as long as total length of four succeeding tarsomeres.</p><p><italic>Male terminalia</italic> (Figure <xref ref-type="fig" rid="F15">15A–H</xref>): Epandrium with ca. three and ca. 13 long setae per side on caudodorsal and ventral portions, respectively. Cercus with 26–28 setae. Surstylus with ca. eight prensisetae and 7–8 ventral spines. Tenth sternite damaged. Hypandrium somewhat triangular, anteriorly round, not pubescent. Aedeagus apically not darkened; apodeme ca. 2/5 length of aedeagus.</p><p><italic>Female terminalia</italic> (Figure <xref ref-type="fig" rid="F15">15I, J</xref>): Tergite 8 with 3–4 and ca. three setae on ventral and caudodorsal portions, respectively. Oviscapt valve with three lateral and 17–19 marginal ovisensilla. Data of spermatheca unavailable.</p><p><italic>Measurements</italic> (in mm): BL = 2.34 in holotype (range in 2♀ paratypes: 2.20–2.60), ThL = 1.18 (1.18–1.40), WL = 2.00 (2.35–2.63), WW = 1.06 (1.28–1.37).</p><p><italic>Indices.</italic> FW/HW = 0.56 (range in 2♀, or less if noted, paratypes: 0.56–0.63), ch/o = 0.09 (0.12), prorb = 0.68 (1♀: 0.67), rcorb = 0.34 (1♀: 0.31), vb = n/a (1♀: 0.50), orbito = 0.65 (0.40–0.55), dcl = 0.65 (0.71–0.75), sctl = 1.00 (1♀: 1.04), sterno = 0.58 (0.63–0.71), dcp = 0.44 (0.43), sctlp = 0.72 (0.73–0.85), C = 1.72 (1.76–1.78), 4c = 1.25 (1.27–1.28), 4v = 1.61 (1.59–1.67), 5x = 1.33 (1.33–1.44), ac = 3.56 (2.93–3.04), M = 0.63 (0.67–0.72), C3F = 0.56 (0.54–0.58).</p></tp:treatment-sec><tp:treatment-sec sec-type="distribution" id="SECID0E2QCI"><title>Distribution.</title><p>Malaysia (Sabah).</p></tp:treatment-sec><tp:treatment-sec sec-type="etymology" id="SECID0EARCI"><title>Etymology.</title><p>Referring to the straight aedeagus in the new species.</p></tp:treatment-sec><tp:treatment-sec sec-type="remarks" id="SECID0EFRCI"><title>Remarks.</title><p>The paratype female specimens #03905 and #03906 were identified as conspecific with the holotype male specimen #00177 (DNA sequence data unavailable), based on close morphological affinity between them. This species can also be distinguished from the other <italic><tp:taxon-name><tp:taxon-name-part taxon-name-part-type="genus" reg="Drosophila"/><tp:taxon-name-part taxon-name-part-type="subgenus" reg="Dudaica">Dudaica</tp:taxon-name-part></tp:taxon-name></italic> species by oviscapt valve with 17–19 marginal ovisensilla (Figure <xref ref-type="fig" rid="F15">15I, J</xref>) in addition to the diagnosis.</p></tp:treatment-sec><tp:treatment-sec><!--Section generated to contain objects referenced in tp:taxon-treatment.--><fig id="F3" position="float" orientation="portrait"><label>Figure 3.</label><caption><p>Left lateral habitus, thorax, wing, and abdomen of <italic><tp:taxon-name><tp:taxon-name-part taxon-name-part-type="genus" reg="Drosophila"/><tp:taxon-name-part taxon-name-part-type="subgenus" reg="Dudaica">Dudaica</tp:taxon-name-part></tp:taxon-name></italic> species (part 2). <bold>A</bold><italic><tp:taxon-name><tp:taxon-name-part taxon-name-part-type="genus" reg="Drosophila"/><tp:taxon-name-part taxon-name-part-type="species" reg="qiongzhouensis">qiongzhouensis</tp:taxon-name-part></tp:taxon-name></italic> (holotype #03420) <bold>B</bold><italic><tp:taxon-name><tp:taxon-name-part taxon-name-part-type="genus" reg="Drosophila"/><tp:taxon-name-part taxon-name-part-type="species" reg="orthophallata">orthophallata</tp:taxon-name-part></tp:taxon-name></italic> sp. n. (holotype #00177) <bold>C</bold><italic><tp:taxon-name><tp:taxon-name-part taxon-name-part-type="genus" reg="Drosophila"/><tp:taxon-name-part taxon-name-part-type="species" reg="dissimilis">dissimilis</tp:taxon-name-part></tp:taxon-name></italic> (holotype #00430). Scale bars: 0.5 mm.</p></caption><graphic xmlns:xlink="http://www.w3.org/1999/xlink" xlink:href="zookeys-781-019-g003.jpg" position="float" orientation="portrait" xlink:type="simple" id="oo_221940.jpg"/></fig><fig id="F4" position="float" orientation="portrait"><label>Figure 4.</label><caption><p>Head (anterior view). <bold>A</bold><italic><tp:taxon-name><tp:taxon-name-part taxon-name-part-type="genus" reg="Drosophila"/><tp:taxon-name-part taxon-name-part-type="species" reg="malayana">malayana</tp:taxon-name-part></tp:taxon-name></italic> (Takada) (#03903) <bold>B</bold><italic><tp:taxon-name><tp:taxon-name-part taxon-name-part-type="genus" reg="Drosophila"/><tp:taxon-name-part taxon-name-part-type="species" reg="gracilipalpis">gracilipalpis</tp:taxon-name-part></tp:taxon-name></italic> sp. n. (paratype #00492) <bold>C</bold><italic><tp:taxon-name><tp:taxon-name-part taxon-name-part-type="genus" reg="Drosophila"/><tp:taxon-name-part taxon-name-part-type="species" reg="puberula">puberula</tp:taxon-name-part></tp:taxon-name></italic> sp. n. (paratype #03366) <bold>D</bold><italic><tp:taxon-name><tp:taxon-name-part taxon-name-part-type="genus" reg="Drosophila"/><tp:taxon-name-part taxon-name-part-type="species" reg="albipalpis">albipalpis</tp:taxon-name-part></tp:taxon-name></italic> sp. n. (holotype #03908) <bold>E</bold><italic><tp:taxon-name><tp:taxon-name-part taxon-name-part-type="genus" reg="Drosophila"/><tp:taxon-name-part taxon-name-part-type="species" reg="qiongzhouensis">qiongzhouensis</tp:taxon-name-part></tp:taxon-name></italic> sp. n. (paratype #03313) <bold>F</bold><italic><tp:taxon-name><tp:taxon-name-part taxon-name-part-type="genus" reg="Drosophila"/><tp:taxon-name-part taxon-name-part-type="species" reg="orthophallata">orthophallata</tp:taxon-name-part></tp:taxon-name></italic> sp. n. (paratype #03905) <bold>G</bold><italic><tp:taxon-name><tp:taxon-name-part taxon-name-part-type="genus" reg="Drosophila"/><tp:taxon-name-part taxon-name-part-type="species" reg="dissimilis">dissimilis</tp:taxon-name-part></tp:taxon-name></italic> sp. n. (holotype #00430). Abbreviation: plp = palpus. Scale bars: 0.5 mm.</p></caption><graphic xmlns:xlink="http://www.w3.org/1999/xlink" xlink:href="zookeys-781-019-g004.jpg" position="float" orientation="portrait" xlink:type="simple" id="oo_221941.jpg"/></fig><fig id="F5" position="float" orientation="portrait"><label>Figure 5.</label><caption><p>Postocciput (caudal view). <bold>A</bold><italic><tp:taxon-name><tp:taxon-name-part taxon-name-part-type="genus" reg="Drosophila"/><tp:taxon-name-part taxon-name-part-type="species" reg="malayana">malayana</tp:taxon-name-part></tp:taxon-name></italic> (Takada) (#03903) <bold>B</bold><italic><tp:taxon-name><tp:taxon-name-part taxon-name-part-type="genus" reg="Drosophila"/><tp:taxon-name-part taxon-name-part-type="species" reg="gracilipalpis">gracilipalpis</tp:taxon-name-part></tp:taxon-name></italic> sp. n. (paratype #00492) <bold>C</bold><italic><tp:taxon-name><tp:taxon-name-part taxon-name-part-type="genus" reg="Drosophila"/><tp:taxon-name-part taxon-name-part-type="species" reg="puberula">puberula</tp:taxon-name-part></tp:taxon-name></italic> sp. n. (paratype #03366) <bold>D</bold><italic><tp:taxon-name><tp:taxon-name-part taxon-name-part-type="genus" reg="Drosophila"/><tp:taxon-name-part taxon-name-part-type="species" reg="albipalpis">albipalpis</tp:taxon-name-part></tp:taxon-name></italic> sp. n. (holotype #03908) <bold>E</bold><italic><tp:taxon-name><tp:taxon-name-part taxon-name-part-type="genus" reg="Drosophila"/><tp:taxon-name-part taxon-name-part-type="species" reg="qiongzhouensis">qiongzhouensis</tp:taxon-name-part></tp:taxon-name></italic> sp. n. (paratype #03313) <bold>F</bold><italic><tp:taxon-name><tp:taxon-name-part taxon-name-part-type="genus" reg="Drosophila"/><tp:taxon-name-part taxon-name-part-type="species" reg="orthophallata">orthophallata</tp:taxon-name-part></tp:taxon-name></italic> sp. n. (paratype #03905) <bold>G</bold><italic><tp:taxon-name><tp:taxon-name-part taxon-name-part-type="genus" reg="Drosophila"/><tp:taxon-name-part taxon-name-part-type="species" reg="dissimilis">dissimilis</tp:taxon-name-part></tp:taxon-name></italic> sp. n. (holotype #00430). Abbreviations: poc s = postocellar setae, spc s = supracervical setae. Scale bars: 0.1 mm.</p></caption><graphic xmlns:xlink="http://www.w3.org/1999/xlink" xlink:href="zookeys-781-019-g005.jpg" position="float" orientation="portrait" xlink:type="simple" id="oo_221942.jpg"/></fig><fig id="F7" position="float" orientation="portrait"><label>Figure 7.</label><caption><p>Cibarium of <italic><tp:taxon-name><tp:taxon-name-part taxon-name-part-type="genus" reg="Drosophila"/><tp:taxon-name-part taxon-name-part-type="subgenus" reg="Dudaica">Dudaica</tp:taxon-name-part></tp:taxon-name></italic> species (part 2). <bold>A</bold><italic><tp:taxon-name><tp:taxon-name-part taxon-name-part-type="genus" reg="Drosophila"/><tp:taxon-name-part taxon-name-part-type="species" reg="qiongzhouensis">qiongzhouensis</tp:taxon-name-part></tp:taxon-name></italic> sp. n. (paratype #03313) <bold>B</bold><italic><tp:taxon-name><tp:taxon-name-part taxon-name-part-type="genus" reg="Drosophila"/><tp:taxon-name-part taxon-name-part-type="species" reg="orthophallata">orthophallata</tp:taxon-name-part></tp:taxon-name></italic> sp. n. (paratype #03905) <bold>C</bold><italic><tp:taxon-name><tp:taxon-name-part taxon-name-part-type="genus" reg="Drosophila"/><tp:taxon-name-part taxon-name-part-type="species" reg="dissimilis">dissimilis</tp:taxon-name-part></tp:taxon-name></italic> (holotype #00430). Scale bars: 0.1 mm.</p></caption><graphic xmlns:xlink="http://www.w3.org/1999/xlink" xlink:href="zookeys-781-019-g007.jpg" position="float" orientation="portrait" xlink:type="simple" id="oo_221944.jpg"/></fig><fig id="F8" position="float" orientation="portrait"><label>Figure 8.</label><caption><p>Prementum (ventral and lateral views). <bold>A</bold><italic><tp:taxon-name><tp:taxon-name-part taxon-name-part-type="genus" reg="Drosophila"/><tp:taxon-name-part taxon-name-part-type="species" reg="malayana">malayana</tp:taxon-name-part></tp:taxon-name></italic> (Takada) (#03903) <bold>B</bold><italic><tp:taxon-name><tp:taxon-name-part taxon-name-part-type="genus" reg="Drosophila"/><tp:taxon-name-part taxon-name-part-type="species" reg="gracilipalpis">gracilipalpis</tp:taxon-name-part></tp:taxon-name></italic> sp. n. (paratype #00492) <bold>C</bold><italic><tp:taxon-name><tp:taxon-name-part taxon-name-part-type="genus" reg="Drosophila"/><tp:taxon-name-part taxon-name-part-type="species" reg="puberula">puberula</tp:taxon-name-part></tp:taxon-name></italic> sp. n. (paratype #03366) <bold>D</bold><italic><tp:taxon-name><tp:taxon-name-part taxon-name-part-type="genus" reg="Drosophila"/><tp:taxon-name-part taxon-name-part-type="species" reg="albipalpis">albipalpis</tp:taxon-name-part></tp:taxon-name></italic> sp. n. (holotype #03908) <bold>E</bold><italic><tp:taxon-name><tp:taxon-name-part taxon-name-part-type="genus" reg="Drosophila"/><tp:taxon-name-part taxon-name-part-type="species" reg="qiongzhouensis">qiongzhouensis</tp:taxon-name-part></tp:taxon-name></italic> sp. n. (paratype #03313) <bold>F</bold><italic><tp:taxon-name><tp:taxon-name-part taxon-name-part-type="genus" reg="Drosophila"/><tp:taxon-name-part taxon-name-part-type="species" reg="orthophallata">orthophallata</tp:taxon-name-part></tp:taxon-name></italic> sp. n. (paratype #03905) <bold>G</bold><italic><tp:taxon-name><tp:taxon-name-part taxon-name-part-type="genus" reg="Drosophila"/><tp:taxon-name-part taxon-name-part-type="species" reg="dissimilis">dissimilis</tp:taxon-name-part></tp:taxon-name></italic> sp. n. (holotype #00430). Scale bars: 0.1 mm.</p></caption><graphic xmlns:xlink="http://www.w3.org/1999/xlink" xlink:href="zookeys-781-019-g008.jpg" position="float" orientation="portrait" xlink:type="simple" id="oo_221945.jpg"/></fig><fig id="F9" position="float" orientation="portrait"><label>Figure 9.</label><caption><p>Palpus (lateral and dorsal views; only A is photographed at right side and flipped horizontally). <bold>A</bold><italic><tp:taxon-name><tp:taxon-name-part taxon-name-part-type="genus" reg="Drosophila"/><tp:taxon-name-part taxon-name-part-type="species" reg="malayana">malayana</tp:taxon-name-part></tp:taxon-name></italic> (Takada) (#03903) <bold>B</bold><italic><tp:taxon-name><tp:taxon-name-part taxon-name-part-type="genus" reg="Drosophila"/><tp:taxon-name-part taxon-name-part-type="species" reg="gracilipalpis">gracilipalpis</tp:taxon-name-part></tp:taxon-name></italic> sp. n. (paratype #00492) <bold>C</bold><italic><tp:taxon-name><tp:taxon-name-part taxon-name-part-type="genus" reg="Drosophila"/><tp:taxon-name-part taxon-name-part-type="species" reg="puberula">puberula</tp:taxon-name-part></tp:taxon-name></italic> sp. n. (paratype #03366) <bold>D</bold><italic><tp:taxon-name><tp:taxon-name-part taxon-name-part-type="genus" reg="Drosophila"/><tp:taxon-name-part taxon-name-part-type="species" reg="albipalpis">albipalpis</tp:taxon-name-part></tp:taxon-name></italic> sp. n. (holotype #03908) <bold>E</bold><italic><tp:taxon-name><tp:taxon-name-part taxon-name-part-type="genus" reg="Drosophila"/><tp:taxon-name-part taxon-name-part-type="species" reg="qiongzhouensis">qiongzhouensis</tp:taxon-name-part></tp:taxon-name></italic> sp. n. (paratype #03313) <bold>F</bold><italic><tp:taxon-name><tp:taxon-name-part taxon-name-part-type="genus" reg="Drosophila"/><tp:taxon-name-part taxon-name-part-type="species" reg="orthophallata">orthophallata</tp:taxon-name-part></tp:taxon-name></italic> sp. n. (paratype #03905) <bold>G</bold><italic><tp:taxon-name><tp:taxon-name-part taxon-name-part-type="genus" reg="Drosophila"/><tp:taxon-name-part taxon-name-part-type="species" reg="dissimilis">dissimilis</tp:taxon-name-part></tp:taxon-name></italic> sp. n. (holotype #00430). Scale bars: 0.1 mm.</p></caption><graphic xmlns:xlink="http://www.w3.org/1999/xlink" xlink:href="zookeys-781-019-g009.jpg" position="float" orientation="portrait" xlink:type="simple" id="oo_221946.jpg"/></fig><fig id="F15" position="float" orientation="portrait"><label>Figure 15.</label><caption><p><tp:taxon-name><tp:taxon-name-part taxon-name-part-type="genus" reg="Drosophila">Drosophila</tp:taxon-name-part> (<tp:taxon-name-part taxon-name-part-type="subgenus" reg="Dudaica">Dudaica</tp:taxon-name-part>) <tp:taxon-name-part taxon-name-part-type="species" reg="orthophallata">orthophallata</tp:taxon-name-part></tp:taxon-name> sp. n. (<bold>A–H</bold> holotype #00177 <bold>I, J</bold> paratype #03906). <bold>A, B</bold> periphallic organs (caudal and caudolateral view, respectively) <bold>C</bold> surstyli, tenth sternite, and ventral protrusions of cerci (ventral view) <bold>D</bold> epandrial ventral lobe (caudolateral view) <bold>E–G</bold> phallic organs (ventral, ventrolateral, and lateral view, respectively) <bold>H</bold> sensilla (indicated with red arrowheads) and apical portion of parameres (ventral view) <bold>I, J</bold> oviscapt (lateral and ventral view, respectively). Scale bars: 0.1 mm.</p></caption><graphic xmlns:xlink="http://www.w3.org/1999/xlink" xlink:href="zookeys-781-019-g015.jpg" position="float" orientation="portrait" xlink:type="simple" id="oo_221952.jpg"/></fig></tp:treatment-sec></tp:taxon-treatment>
