# Supplementary material for: A revision of the subgenus Dudaica Strand of the genus Drosophila Fallén, with descriptions of six new species (Diptera, Drosophilidae)
Source: Zookeys. 2018 Aug 9;(781):19–50. doi: 10.3897/zookeys.781.27354 (PMC6160860; doi:10.3897/zookeys.781.27354)
Supplement: XML Treatment for Drosophila (Dudaica) dissimilis [file zookeys.781.27354-treatment8.xml]

<!DOCTYPE tp:taxon-treatment
  PUBLIC "-//TaxonX//DTD Taxonomic Treatment Publishing DTD v0 20100105//EN" "tax-treatment-NSO.dtd">
<tp:taxon-treatment xmlns:tp="http://www.plazi.org/taxpub"><tp:treatment-meta><kwd-group><label>Taxon classification</label><kwd><named-content xmlns:xlink="http://www.w3.org/1999/xlink" content-type="kingdom">Animalia</named-content></kwd><kwd><named-content xmlns:xlink="http://www.w3.org/1999/xlink" content-type="order">Diptera</named-content></kwd><kwd><named-content xmlns:xlink="http://www.w3.org/1999/xlink" content-type="family">Lauxaniidae</named-content></kwd></kwd-group><mixed-citation publication-type="journal"><person-group><name><surname>Katoh</surname><given-names>Takehiro K.</given-names></name><name><surname>Zhang</surname><given-names>Guang</given-names></name><name><surname>Toda</surname><given-names>Masanori J.</given-names></name><name><surname>Suwito</surname><given-names>Awit</given-names></name><name><surname>Gao</surname><given-names>Jian-Jun</given-names></name></person-group><article-title>A revision of the subgenus <tp:taxon-name><tp:taxon-name-part taxon-name-part-type="subgenus" reg="Dudaica">Dudaica</tp:taxon-name-part></tp:taxon-name> Strand of the genus <italic><tp:taxon-name><tp:taxon-name-part taxon-name-part-type="genus" reg="Drosophila">Drosophila</tp:taxon-name-part></tp:taxon-name></italic> Fallén, with descriptions of six new species (<tp:taxon-name><tp:taxon-name-part taxon-name-part-type="order">Diptera</tp:taxon-name-part></tp:taxon-name>, <tp:taxon-name><tp:taxon-name-part taxon-name-part-type="family">Drosophilidae</tp:taxon-name-part></tp:taxon-name>)</article-title><source>Zookeys</source><day>9</day><month>8</month><year>2018</year><volume>2018</volume><issue>781</issue><fpage>19</fpage><lpage>50</lpage><pub-id pub-id-type="doi">10.3897/zookeys.781.27354</pub-id></mixed-citation></tp:treatment-meta><tp:nomenclature><tp:taxon-name><tp:taxon-name-part taxon-name-part-type="genus" reg="Drosophila">Drosophila</tp:taxon-name-part> (<tp:taxon-name-part taxon-name-part-type="subgenus" reg="Dudaica">Dudaica</tp:taxon-name-part>) <tp:taxon-name-part taxon-name-part-type="species" reg="dissimilis">dissimilis</tp:taxon-name-part><object-id xmlns:xlink="http://www.w3.org/1999/xlink" content-type="zoobank" xlink:type="simple">http://zoobank.org/BABEAEB4-04FD-43CF-B3BC-60B69F3FE280</object-id></tp:taxon-name><tp:taxon-authority>Katoh &amp; Gao</tp:taxon-authority><tp:taxon-status xmlns:xlink="http://www.w3.org/1999/xlink" xlink:type="simple">sp. n.</tp:taxon-status><xref ref-type="fig" rid="F3">Figures 3C</xref><xref ref-type="fig" rid="F4">, 4G</xref><xref ref-type="fig" rid="F5">, 5G</xref><xref ref-type="fig" rid="F7">, 7C</xref><xref ref-type="fig" rid="F8">, 8G</xref><xref ref-type="fig" rid="F9">, 9G</xref><xref ref-type="fig" rid="F16">, 16</xref></tp:nomenclature><tp:treatment-sec sec-type="type material" id="SECID0E4TCI"><title>Type material.</title><p><italic>Holotype</italic> ♂ (#00430): CHINA: Hesong, Xiding, Menghai, Yunnan, ca. 1,900 m a.s.l., 7.iv.2011, JJ Gao (<named-content xmlns:xlink="http://www.w3.org/1999/xlink" content-type="dwc:institutional_code" xlink:type="simple">KIZ</named-content>).</p></tp:treatment-sec><tp:treatment-sec sec-type="diagnosis" id="SECID0EKUCI"><title>Diagnosis.</title><p>Palpus short, club-shaped, medio- to baso-laterally dark grayish brown, with one prominent seta apically and several long setae ventrally (Figure <xref ref-type="fig" rid="F9">9G</xref>). Cercus without caudoventral process (Figure <xref ref-type="fig" rid="F16">16E</xref>). Paramere apically somewhat quadrate in lateral view (Figure <xref ref-type="fig" rid="F16">16J</xref>), ventroapically with three sensilla (Figure <xref ref-type="fig" rid="F16">16I, J</xref>). Aedeagus distally dilated laterally, somewhat lunate in lateral view (Figure <xref ref-type="fig" rid="F16">16F–H</xref>).</p></tp:treatment-sec><tp:treatment-sec sec-type="description" id="SECID0EEVCI"><title>Description</title><p>(characters in common with <italic><tp:taxon-name><tp:taxon-name-part taxon-name-part-type="genus" reg="Drosophila">D.</tp:taxon-name-part><tp:taxon-name-part taxon-name-part-type="species" reg="orthophallata">orthophallata</tp:taxon-name-part></tp:taxon-name></italic> sp. n. not repeated). Adult ♂. <italic>Head</italic> (Figures <xref ref-type="fig" rid="F3">3C</xref>, <xref ref-type="fig" rid="F4">4G</xref>, <xref ref-type="fig" rid="F5">5G</xref>, <xref ref-type="fig" rid="F7">7C</xref>, <xref ref-type="fig" rid="F8">8G</xref>, <xref ref-type="fig" rid="F9">9G</xref>): Longest axis of eye nearly rectangular to body axis. Frontal vitta grayish white. Fronto-orbital plate slightly grayish; anterior reclinate orbital seta situated between proclinate and posterior reclinate orbital setae. Occiput and postgena dark brown, marginally milky white. Arista with six dorsal and three ventral branches. Supracervical setae 16–19 per side; postocular setae 17–19 per side. Cibarium slightly thickened on anterior margin; medial sensilla ca. nine per side and posterior sensilla ca. nine per side; first and second medial sensilla weaker than and anteriorly apart from others. Clypeus not thickened at median portion, laterally dark brown.</p><p><italic>Thorax</italic> (Figure <xref ref-type="fig" rid="F3">3C</xref>): Postpronotal lobe pale brownish white in upper half, dark brown in lower half; setae broken. Dorsocentral and scutellar setae broken. Notopleuron pale brownish white. Thoracic pleura nearly entirely dark brown, without stripes.</p><p><italic>Wing</italic> (Figure <xref ref-type="fig" rid="F3">3C</xref>) slightly wrinkled at basal portion of R<sub>4+5</sub>; longitudinal veins pale brown except for basal section of M<sub>1</sub> (brown) and CuA<sub>1</sub> (brown).</p><p><italic>Legs</italic> (Figure <xref ref-type="fig" rid="F3">3C</xref>) pale grayish yellow to pale yellow. Foreleg first tarsomere shorter than total length of four succeeding tarsomeres. Mid- and hind-leg first tarsomeres slightly shorter than total length of four succeeding tarsomeres, without subproximal spine.</p><p><italic>Abdomen</italic> (Figure <xref ref-type="fig" rid="F3">3C</xref>): Tergites pale brown, each with dark brown caudal band narrower than ca. 1/2 of tergite but laterally extended anteriorly.</p><p><italic>Male terminalia</italic> (Figure <xref ref-type="fig" rid="F16">16</xref>): Epandrium with ca. two and ca. 16 long setae per side on caudodorsal and ventral portions, respectively. Cercus with 30–31 setae. Surstylus with ca. eight prensisetae and ca. ten ventral spines; basal sclerotized ridge indistinct. Tenth sternite flat, not wrinkled. Hypandrium somewhat oval in anterior portion. Aedeagal apodeme apically not flattened, slightly shorter than aedeagus.</p><p><italic>Measurements</italic> (in mm): BL = 2.33 in holotype, ThL = 1.04, WL = 2.35, WW = 1.16.</p><p><italic>Indices.</italic> FW/HW = 0.60, ch/o = 0.08, prorb = n/a, rcorb = n/a, vb = n/a, orbito = 0.78, dcl = n/a, sctl = n/a, sterno = 0.62, dcp = 0.65, sctlp = 0.94, C = 2.09, 4c = 1.21, 4v = 1.95, 5x = 1.24, ac = 2.83, M = 0.64, C3F = 0.53.</p></tp:treatment-sec><tp:treatment-sec sec-type="distribution" id="SECID0EFYCI"><title>Distribution.</title><p>China (Yunnan).</p></tp:treatment-sec><tp:treatment-sec sec-type="etymology" id="SECID0EKYCI"><title>Etymology.</title><p>Referring to the morphological difference from the other species in the subgenus <tp:taxon-name><tp:taxon-name-part taxon-name-part-type="subgenus" reg="Dudaica">Dudaica</tp:taxon-name-part></tp:taxon-name>.</p></tp:treatment-sec><tp:treatment-sec sec-type="remarks" id="SECID0EZYCI"><title>Remarks.</title><p>This species is the most different in morphology from the other <italic><tp:taxon-name><tp:taxon-name-part taxon-name-part-type="genus" reg="Drosophila"/><tp:taxon-name-part taxon-name-part-type="subgenus" reg="Dudaica">Dudaica</tp:taxon-name-part></tp:taxon-name></italic> species, such as the shape of palpus and parameres, apical prominent seta on palpus, and number of sensilla on parameres. Those characters are also seen in many other species than <italic><tp:taxon-name><tp:taxon-name-part taxon-name-part-type="genus" reg="Drosophila"/><tp:taxon-name-part taxon-name-part-type="subgenus" reg="Dudaica">Dudaica</tp:taxon-name-part></tp:taxon-name></italic>, suggesting the plesiomorphic states of these characters.</p></tp:treatment-sec><tp:treatment-sec><!--Section generated to contain objects referenced in tp:taxon-treatment.--><fig id="F3" position="float" orientation="portrait"><label>Figure 3.</label><caption><p>Left lateral habitus, thorax, wing, and abdomen of <italic><tp:taxon-name><tp:taxon-name-part taxon-name-part-type="genus" reg="Drosophila"/><tp:taxon-name-part taxon-name-part-type="subgenus" reg="Dudaica">Dudaica</tp:taxon-name-part></tp:taxon-name></italic> species (part 2). <bold>A</bold><italic><tp:taxon-name><tp:taxon-name-part taxon-name-part-type="genus" reg="Drosophila"/><tp:taxon-name-part taxon-name-part-type="species" reg="qiongzhouensis">qiongzhouensis</tp:taxon-name-part></tp:taxon-name></italic> (holotype #03420) <bold>B</bold><italic><tp:taxon-name><tp:taxon-name-part taxon-name-part-type="genus" reg="Drosophila"/><tp:taxon-name-part taxon-name-part-type="species" reg="orthophallata">orthophallata</tp:taxon-name-part></tp:taxon-name></italic> sp. n. (holotype #00177) <bold>C</bold><italic><tp:taxon-name><tp:taxon-name-part taxon-name-part-type="genus" reg="Drosophila"/><tp:taxon-name-part taxon-name-part-type="species" reg="dissimilis">dissimilis</tp:taxon-name-part></tp:taxon-name></italic> (holotype #00430). Scale bars: 0.5 mm.</p></caption><graphic xmlns:xlink="http://www.w3.org/1999/xlink" xlink:href="zookeys-781-019-g003.jpg" position="float" orientation="portrait" xlink:type="simple" id="oo_221940.jpg"/></fig><fig id="F4" position="float" orientation="portrait"><label>Figure 4.</label><caption><p>Head (anterior view). <bold>A</bold><italic><tp:taxon-name><tp:taxon-name-part taxon-name-part-type="genus" reg="Drosophila"/><tp:taxon-name-part taxon-name-part-type="species" reg="malayana">malayana</tp:taxon-name-part></tp:taxon-name></italic> (Takada) (#03903) <bold>B</bold><italic><tp:taxon-name><tp:taxon-name-part taxon-name-part-type="genus" reg="Drosophila"/><tp:taxon-name-part taxon-name-part-type="species" reg="gracilipalpis">gracilipalpis</tp:taxon-name-part></tp:taxon-name></italic> sp. n. (paratype #00492) <bold>C</bold><italic><tp:taxon-name><tp:taxon-name-part taxon-name-part-type="genus" reg="Drosophila"/><tp:taxon-name-part taxon-name-part-type="species" reg="puberula">puberula</tp:taxon-name-part></tp:taxon-name></italic> sp. n. (paratype #03366) <bold>D</bold><italic><tp:taxon-name><tp:taxon-name-part taxon-name-part-type="genus" reg="Drosophila"/><tp:taxon-name-part taxon-name-part-type="species" reg="albipalpis">albipalpis</tp:taxon-name-part></tp:taxon-name></italic> sp. n. (holotype #03908) <bold>E</bold><italic><tp:taxon-name><tp:taxon-name-part taxon-name-part-type="genus" reg="Drosophila"/><tp:taxon-name-part taxon-name-part-type="species" reg="qiongzhouensis">qiongzhouensis</tp:taxon-name-part></tp:taxon-name></italic> sp. n. (paratype #03313) <bold>F</bold><italic><tp:taxon-name><tp:taxon-name-part taxon-name-part-type="genus" reg="Drosophila"/><tp:taxon-name-part taxon-name-part-type="species" reg="orthophallata">orthophallata</tp:taxon-name-part></tp:taxon-name></italic> sp. n. (paratype #03905) <bold>G</bold><italic><tp:taxon-name><tp:taxon-name-part taxon-name-part-type="genus" reg="Drosophila"/><tp:taxon-name-part taxon-name-part-type="species" reg="dissimilis">dissimilis</tp:taxon-name-part></tp:taxon-name></italic> sp. n. (holotype #00430). Abbreviation: plp = palpus. Scale bars: 0.5 mm.</p></caption><graphic xmlns:xlink="http://www.w3.org/1999/xlink" xlink:href="zookeys-781-019-g004.jpg" position="float" orientation="portrait" xlink:type="simple" id="oo_221941.jpg"/></fig><fig id="F5" position="float" orientation="portrait"><label>Figure 5.</label><caption><p>Postocciput (caudal view). <bold>A</bold><italic><tp:taxon-name><tp:taxon-name-part taxon-name-part-type="genus" reg="Drosophila"/><tp:taxon-name-part taxon-name-part-type="species" reg="malayana">malayana</tp:taxon-name-part></tp:taxon-name></italic> (Takada) (#03903) <bold>B</bold><italic><tp:taxon-name><tp:taxon-name-part taxon-name-part-type="genus" reg="Drosophila"/><tp:taxon-name-part taxon-name-part-type="species" reg="gracilipalpis">gracilipalpis</tp:taxon-name-part></tp:taxon-name></italic> sp. n. (paratype #00492) <bold>C</bold><italic><tp:taxon-name><tp:taxon-name-part taxon-name-part-type="genus" reg="Drosophila"/><tp:taxon-name-part taxon-name-part-type="species" reg="puberula">puberula</tp:taxon-name-part></tp:taxon-name></italic> sp. n. (paratype #03366) <bold>D</bold><italic><tp:taxon-name><tp:taxon-name-part taxon-name-part-type="genus" reg="Drosophila"/><tp:taxon-name-part taxon-name-part-type="species" reg="albipalpis">albipalpis</tp:taxon-name-part></tp:taxon-name></italic> sp. n. (holotype #03908) <bold>E</bold><italic><tp:taxon-name><tp:taxon-name-part taxon-name-part-type="genus" reg="Drosophila"/><tp:taxon-name-part taxon-name-part-type="species" reg="qiongzhouensis">qiongzhouensis</tp:taxon-name-part></tp:taxon-name></italic> sp. n. (paratype #03313) <bold>F</bold><italic><tp:taxon-name><tp:taxon-name-part taxon-name-part-type="genus" reg="Drosophila"/><tp:taxon-name-part taxon-name-part-type="species" reg="orthophallata">orthophallata</tp:taxon-name-part></tp:taxon-name></italic> sp. n. (paratype #03905) <bold>G</bold><italic><tp:taxon-name><tp:taxon-name-part taxon-name-part-type="genus" reg="Drosophila"/><tp:taxon-name-part taxon-name-part-type="species" reg="dissimilis">dissimilis</tp:taxon-name-part></tp:taxon-name></italic> sp. n. (holotype #00430). Abbreviations: poc s = postocellar setae, spc s = supracervical setae. Scale bars: 0.1 mm.</p></caption><graphic xmlns:xlink="http://www.w3.org/1999/xlink" xlink:href="zookeys-781-019-g005.jpg" position="float" orientation="portrait" xlink:type="simple" id="oo_221942.jpg"/></fig><fig id="F7" position="float" orientation="portrait"><label>Figure 7.</label><caption><p>Cibarium of <italic><tp:taxon-name><tp:taxon-name-part taxon-name-part-type="genus" reg="Drosophila"/><tp:taxon-name-part taxon-name-part-type="subgenus" reg="Dudaica">Dudaica</tp:taxon-name-part></tp:taxon-name></italic> species (part 2). <bold>A</bold><italic><tp:taxon-name><tp:taxon-name-part taxon-name-part-type="genus" reg="Drosophila"/><tp:taxon-name-part taxon-name-part-type="species" reg="qiongzhouensis">qiongzhouensis</tp:taxon-name-part></tp:taxon-name></italic> sp. n. (paratype #03313) <bold>B</bold><italic><tp:taxon-name><tp:taxon-name-part taxon-name-part-type="genus" reg="Drosophila"/><tp:taxon-name-part taxon-name-part-type="species" reg="orthophallata">orthophallata</tp:taxon-name-part></tp:taxon-name></italic> sp. n. (paratype #03905) <bold>C</bold><italic><tp:taxon-name><tp:taxon-name-part taxon-name-part-type="genus" reg="Drosophila"/><tp:taxon-name-part taxon-name-part-type="species" reg="dissimilis">dissimilis</tp:taxon-name-part></tp:taxon-name></italic> (holotype #00430). Scale bars: 0.1 mm.</p></caption><graphic xmlns:xlink="http://www.w3.org/1999/xlink" xlink:href="zookeys-781-019-g007.jpg" position="float" orientation="portrait" xlink:type="simple" id="oo_221944.jpg"/></fig><fig id="F8" position="float" orientation="portrait"><label>Figure 8.</label><caption><p>Prementum (ventral and lateral views). <bold>A</bold><italic><tp:taxon-name><tp:taxon-name-part taxon-name-part-type="genus" reg="Drosophila"/><tp:taxon-name-part taxon-name-part-type="species" reg="malayana">malayana</tp:taxon-name-part></tp:taxon-name></italic> (Takada) (#03903) <bold>B</bold><italic><tp:taxon-name><tp:taxon-name-part taxon-name-part-type="genus" reg="Drosophila"/><tp:taxon-name-part taxon-name-part-type="species" reg="gracilipalpis">gracilipalpis</tp:taxon-name-part></tp:taxon-name></italic> sp. n. (paratype #00492) <bold>C</bold><italic><tp:taxon-name><tp:taxon-name-part taxon-name-part-type="genus" reg="Drosophila"/><tp:taxon-name-part taxon-name-part-type="species" reg="puberula">puberula</tp:taxon-name-part></tp:taxon-name></italic> sp. n. (paratype #03366) <bold>D</bold><italic><tp:taxon-name><tp:taxon-name-part taxon-name-part-type="genus" reg="Drosophila"/><tp:taxon-name-part taxon-name-part-type="species" reg="albipalpis">albipalpis</tp:taxon-name-part></tp:taxon-name></italic> sp. n. (holotype #03908) <bold>E</bold><italic><tp:taxon-name><tp:taxon-name-part taxon-name-part-type="genus" reg="Drosophila"/><tp:taxon-name-part taxon-name-part-type="species" reg="qiongzhouensis">qiongzhouensis</tp:taxon-name-part></tp:taxon-name></italic> sp. n. (paratype #03313) <bold>F</bold><italic><tp:taxon-name><tp:taxon-name-part taxon-name-part-type="genus" reg="Drosophila"/><tp:taxon-name-part taxon-name-part-type="species" reg="orthophallata">orthophallata</tp:taxon-name-part></tp:taxon-name></italic> sp. n. (paratype #03905) <bold>G</bold><italic><tp:taxon-name><tp:taxon-name-part taxon-name-part-type="genus" reg="Drosophila"/><tp:taxon-name-part taxon-name-part-type="species" reg="dissimilis">dissimilis</tp:taxon-name-part></tp:taxon-name></italic> sp. n. (holotype #00430). Scale bars: 0.1 mm.</p></caption><graphic xmlns:xlink="http://www.w3.org/1999/xlink" xlink:href="zookeys-781-019-g008.jpg" position="float" orientation="portrait" xlink:type="simple" id="oo_221945.jpg"/></fig><fig id="F9" position="float" orientation="portrait"><label>Figure 9.</label><caption><p>Palpus (lateral and dorsal views; only A is photographed at right side and flipped horizontally). <bold>A</bold><italic><tp:taxon-name><tp:taxon-name-part taxon-name-part-type="genus" reg="Drosophila"/><tp:taxon-name-part taxon-name-part-type="species" reg="malayana">malayana</tp:taxon-name-part></tp:taxon-name></italic> (Takada) (#03903) <bold>B</bold><italic><tp:taxon-name><tp:taxon-name-part taxon-name-part-type="genus" reg="Drosophila"/><tp:taxon-name-part taxon-name-part-type="species" reg="gracilipalpis">gracilipalpis</tp:taxon-name-part></tp:taxon-name></italic> sp. n. (paratype #00492) <bold>C</bold><italic><tp:taxon-name><tp:taxon-name-part taxon-name-part-type="genus" reg="Drosophila"/><tp:taxon-name-part taxon-name-part-type="species" reg="puberula">puberula</tp:taxon-name-part></tp:taxon-name></italic> sp. n. (paratype #03366) <bold>D</bold><italic><tp:taxon-name><tp:taxon-name-part taxon-name-part-type="genus" reg="Drosophila"/><tp:taxon-name-part taxon-name-part-type="species" reg="albipalpis">albipalpis</tp:taxon-name-part></tp:taxon-name></italic> sp. n. (holotype #03908) <bold>E</bold><italic><tp:taxon-name><tp:taxon-name-part taxon-name-part-type="genus" reg="Drosophila"/><tp:taxon-name-part taxon-name-part-type="species" reg="qiongzhouensis">qiongzhouensis</tp:taxon-name-part></tp:taxon-name></italic> sp. n. (paratype #03313) <bold>F</bold><italic><tp:taxon-name><tp:taxon-name-part taxon-name-part-type="genus" reg="Drosophila"/><tp:taxon-name-part taxon-name-part-type="species" reg="orthophallata">orthophallata</tp:taxon-name-part></tp:taxon-name></italic> sp. n. (paratype #03905) <bold>G</bold><italic><tp:taxon-name><tp:taxon-name-part taxon-name-part-type="genus" reg="Drosophila"/><tp:taxon-name-part taxon-name-part-type="species" reg="dissimilis">dissimilis</tp:taxon-name-part></tp:taxon-name></italic> sp. n. (holotype #00430). Scale bars: 0.1 mm.</p></caption><graphic xmlns:xlink="http://www.w3.org/1999/xlink" xlink:href="zookeys-781-019-g009.jpg" position="float" orientation="portrait" xlink:type="simple" id="oo_221946.jpg"/></fig><fig id="F16" position="float" orientation="portrait"><label>Figure 16.</label><caption><p><tp:taxon-name><tp:taxon-name-part taxon-name-part-type="genus" reg="Drosophila">Drosophila</tp:taxon-name-part> (<tp:taxon-name-part taxon-name-part-type="subgenus" reg="Dudaica">Dudaica</tp:taxon-name-part>) <tp:taxon-name-part taxon-name-part-type="species" reg="dissimilis">dissimilis</tp:taxon-name-part></tp:taxon-name> sp. n. (<bold>A–J</bold> holotype #00430). <bold>A, B</bold> periphallic organs (caudal and caudolateral view, respectively) <bold>C</bold> surstyli (caudoventral view) <bold>D</bold> surstylus and epandrial ventral lobe (caudolateral view) <bold>E</bold> tenth sternite (ventral view) <bold>F–H</bold> phallic organs (ventral, ventrolateral, and lateral view, respectively) <bold>I, J</bold> sensilla (indicated with red arrowheads) and apical portion of parameres (ventral and lateral view, respectively). Scale bars: 0.1 mm.</p></caption><graphic xmlns:xlink="http://www.w3.org/1999/xlink" xlink:href="zookeys-781-019-g016.jpg" position="float" orientation="portrait" xlink:type="simple" id="oo_221953.jpg"/></fig></tp:treatment-sec></tp:taxon-treatment>
